# Supplementary material for: Molecular profiling and combinatorial activity of CCT068127: a potent CDK2 and CDK9 inhibitor
Source: Mol Oncol. 2018 Jan 28;12(3):287–304. doi: 10.1002/1878-0261.12148 (PMC5830651; doi:10.1002/1878-0261.12148)
Supplement: Supplementary file 8 — Table S1. Primary antibodies used, supplier, catalogue number, species and protein molecular weight. Table S2. Primer sequences used for qRT‐PCR assays. Table S3. Summary of Crystallographic Data Collection and Structure Refinement. Table S4. mRNA expression data for HT29 cells treated with 3xGI50 concentrations of seliciclib, CCT068127 or CCT068152 for 24 h. Probe intensities were log2 normalised. Table S5. CMAP correlations of gene expression changes induced by CCT068127. Table S6. CMAP correlations of gene expression changes induced by seliciclib. [file MOL2-12-287-s008.xlsx]

## Sheet: ST1
Supplementary Table 1. Primary antibodies used, supplier, catalogue number, species and protein molecular weight
Antibody	Supplier	Cat no.	Species	KDa
RB	CST	9309	Mouse	105-115
RB S780	CST	8180	Rabbit	105-115
RNAPII	CST	2629	Mouse	250
RNAPII S2	CST	13499	Rabbit	250
CDK1/CDC2	SCBT	sc-8395	Mouse	34
CDK2	Neomarkers	MS617	Mouse	33
CDK5	CST	12134	Mouse	30
CDK9	CST	2316	Rabbit	42/55
Cyclin D1	CST	9278	Rabbit	36
Cyclin B1	Neomarkers	MS338	Mouse	62
Cyclin E1	CST	4129	Mouse	48
Cyclin T1	SCBT	SC10750	Rabbit	81
PP1a	CST	2582	Rabbit	38
PP1a T320	CST	2581	Rabbit	38
Vinculin	Sigma	V9264	Mouse	115
MEK S217/S221	CST	9121	Rabbit	45
MEK1/2	CST	9122	Rabbit	45
ERK1/2 T202/Y204	CST	9101	Rabbit	42/44
ERK1/2	CST	4695	Rabbit	42/44
DUSP6	SCBT	SC377070	Mouse	42
MCL1	BD Biosciences	559027	Mouse	40
Cleaved PARP	CST	5625	Rabbit	89
PARP	CST	9542	Rabbit	89, 116

## Sheet: ST2
Supplementary Table 2. Primer sequences used for qRT-PCR assays.
Gene	Primer seq
GUSB_fw	GTCTGCGGCATTTTGTCGG
GUSB_rev	CACACGATGGCATAGGAATGG
MCL1_fw	TGCTTCGGAAACTGGACATCA
MCL1_rev	TAGCCACAAAGGCACCAAAAG
EGR1_fw	GGTCAGTGGCCTAGTGAGC
EGR1_rev	GTGCCGCTGAGTAAATGGGA
IER2_fw	ACTGGTCCCGAGCAAGAAAG
IER2_rev	CGACTTCGGATGACGCTCC
DUSP6_fw	GAAATGGCGATCAGCAAGACG
DUSP6_rev	CGACGACTCGTATAGCTCCTG
CCNB2_fw	CCGACGGTGTCCAGTGATTT
CCNB2_rev	TGTTGTTTTGGTGGGTTGAACT
AURKA_fw	GAGGTCCAAAACGTGTTCTCG
AURKA_rev	ACAGGATGAGGTACACTGGTTG
AURKB_fw	CAGTGGGACACCCGACATC
AURKB_rev	GTACACGTTTCCAAACTTGCC
PLK1_fw	AAAGAGATCCCGGAGGTCCTA
PLK1_rev	GGCTGCGGTGAATGGATATTTC
CDC25B_fw	ACGCACCTATCCCTGTCTC
CDC25B_rev	CTGGAAGCGTCTGATGGCAA
CENPF_fw	CTCTCCCGTCAACAGCGTTC
CENPF_rev	GTTGTGCATATTCTTGGCTTGC
UBE2C_fw	TGATGTCTGGCGATAAAGGGA
UBE2C_rev	AGCGAGAGCTTATACCTCAGG
H2AFX_fw	CGGGCGTCTGTTCTAGTGTT
H2AFX_rev	GGTGTACACGGCCCACTG

## Sheet: ST3
Supplementary Table 3. Summary of Crystallographic Data Collection and Structure Refinement.
Structure	CDK2- CCT068127
(PDB ID)	5MHQ
Data collection
Space group	P212121
Unit cell dimensions (Å)	a=53.00
	b=70.95
	c=72.29
Resolution range (Å)	71.15-1.30
	(1.32-1.30)
Unique reflections	66489 (3278)
Completeness (%)	100 (99.9)
I/σI	3.2 (0.4)
Rmerge (all I+ and I-)	0.2 (2.4)
Structure refinement
Protein atoms	2402
Average B-factor (Å2)	24
Ligand atoms	27
Average B-factor (Å2)	22
Solvent atoms	343
Average B-factor (Å2)	37
Rmsdb bond lengths (Å)	0.019
Rmsd bond angles (°)	2.12
Rfactor (%)	19.6
Rfree (%)	23.4
Rfree reflection set size	3341 (5.0 %)
Values in Parentheses Refer to the Highest Resolution Shell

## Sheet: ST4
Supplementary Table 4. mRNA expression data for HT29 cells treated with 3xGI50 concentrations of seliciclib, CCT068127 or CCT068152 for 24 h. Probe intensities were log2 normalised.
Gene Symbol	Approved symbol	Approved name	HGNC ID	Location	CCT068127	CCT068127	CCT068127	CCT068152	CCT068152	CCT068152	Seliciclib	Seliciclib	Seliciclib
A2M	A2M	alpha-2-macroglobulin	HGNC:7	12p13.31	0.4408	0.3543	-0.06977	0.05088	-0.4035	0.1721	0.331	0.1139	0.2567
AADAC	AADAC	arylacetamide deacetylase	HGNC:17	3q25.1	0.8503	0.3666	0.2697	0.4174	0.225	0.1271	0.4737	-0.2662	-0.3926
AAMP	AAMP	angio-associated, migratory cell protein	HGNC:18	2q	0.3078	0.4203	0.1423	-0.04754	0.2793	0.1057	0.08023	0.1386	0.2781
AANAT	AANAT	aralkylamine N-acetyltransferase	HGNC:19	17q25.1	-1.2051	-1.1767	-1.2903	-0.3769	-0.3975	-0.2561	-0.9338	-1.0545	-0.9541
AARS	AARS	alanyl-tRNA synthetase	HGNC:20	16q22.1	-1.7567	-2.0027	-0.8057	-0.2181	-0.1523	0.08418	-1.0576	-1.2136	0.02104
ABCA4	ABCA4	ATP-binding cassette, sub-family A (ABC1), member 4	HGNC:34	1p22	0.764	0.3192	0.1329	-0.388	-0.04833	-0.1223	-0.03741	0.337	1.0977
ABCC2	ABCC2	ATP-binding cassette, sub-family C (CFTR/MRP), member 2	HGNC:53	10q24	0.5458	0.5217	0.7479	0.1525	0.06658	0.03203	0.01268	0.2565	1.8161
ABCC3	ABCC3	ATP-binding cassette, sub-family C (CFTR/MRP), member 3	HGNC:54	17q21	-0.1771	-0.3244	-0.0285	1.2053	1.2038	1.3654	-0.4817	-0.2606	-0.5319
ABCC5	ABCC5	ATP-binding cassette, sub-family C (CFTR/MRP), member 5	HGNC:56	3q27	0.006875	0.2251	-0.2762	0.4983	-0.007433	-0.1137	0.02292	-0.7514	-1.0514
ABCD3	ABCD3	ATP-binding cassette, sub-family D (ALD), member 3	HGNC:67	1p21.3	-1.0077	-0.5638	-0.6163	-0.6805	0.1052	-0.08122	-0.5237	-0.8685	-0.8468
ABCD4	ABCD4	ATP-binding cassette, sub-family D (ALD), member 4	HGNC:68	14q24	-0.9813	-0.2807	-0.7351	0.3226	-0.2803	0.1496	-0.3791	-0.3188	-0.5177
ABCE1	ABCE1	ATP-binding cassette, sub-family E (OABP), member 1	HGNC:69	4q31	-1.1164	-0.9042	-0.7183	-0.4923	-0.3604	-0.3267	0.06189	-0.4234	-1.2693
ABCF1	ABCF1	ATP-binding cassette, sub-family F (GCN20), member 1	HGNC:70	6p21.33	-0.6005	-0.3424	-0.2489	0.5182	-0.4109	0.3831	-0.2342	-0.3027	-0.761
ABCF2	ABCF2	ATP-binding cassette, sub-family F (GCN20), member 2	HGNC:71	7q36.1	-0.876	-0.8954	-0.582	-0.6553	-0.4412	0.4217	-0.7426	-0.7413	-0.1896
ABCG1	ABCG1	ATP-binding cassette, sub-family G (WHITE), member 1	HGNC:73	21q22.3	-0.4489	-0.6379	-0.4692	0.01389	-0.7753	-0.479	0.1516	-0.924	-1.1883
ABHD2	ABHD2	abhydrolase domain containing 2	HGNC:18717	15q26.1	-1.0339	-0.7509	-0.7683	-0.2508	-0.0677	-0.07547	-0.6163	-0.8913	-1.5817
ABL1	ABL1	c-abl oncogene 1, non-receptor tyrosine kinase	HGNC:76	9q34.1	-1.583	-0.3287	-0.7544	0.04706	0.1021	-0.1938	-0.6588	-0.5576	-1.4607
ABR	ABR	active BCR-related	HGNC:81	17p13	-0.254	-0.6905	0.249	-0.2556	0.05202	0.5045	0.1357	-0.03375	-0.6783
ACADM	ACADM	acyl-CoA dehydrogenase, C-4 to C-12 straight chain	HGNC:89	1p31	0.4998	0.8532	0.4946	-0.5252	0.2157	-0.292	-1.2201	-0.09032	0.2053
ACADSB	ACADSB	acyl-CoA dehydrogenase, short/branched chain	HGNC:91	10q25-q26	0.4154	0.2641	0.4555	-0.1294	0.136	0.08352	0.4195	-0.1814	-0.3225
ACLY	ACLY	ATP citrate lyase	HGNC:115	17q21.2	-0.9124	-0.423	-0.7231	-0.3729	-0.1153	-0.008343	-0.5074	-0.6457	0.09503
ACO1	ACO1	aconitase 1, soluble	HGNC:117	9p21.1	0.3567	0.1136	0.1197	-0.1062	-0.2545	-0.6237	1.0465	-0.1681	0.2885
ACOX1	ACOX1	acyl-CoA oxidase 1, palmitoyl	HGNC:119	17q25.1	-0.4522	-0.6688	-0.1765	-0.02957	-0.3319	-0.1583	0.3044	-0.4329	-0.3435
ACOX3	ACOX3	acyl-CoA oxidase 3, pristanoyl	HGNC:121	4p15.3	0.9647	0.7616	0.8237	-0.4526	-0.2534	-0.1123	0.7373	0.8584	0.9587
ACP1	ACP1	acid phosphatase 1, soluble	HGNC:122	2p25	-0.7349	-0.6177	-0.4864	-0.8309	-0.6712	-0.2356	-0.3096	-0.558	-0.9189
ACRV1	ACRV1	acrosomal vesicle protein 1	HGNC:127	11q24.2	0.6672	0.3285	0.3928	0.2336	0.1576	-0.1277	0.2439	0.03036	-0.3756
ACTA2	ACTA2	actin, alpha 2, smooth muscle, aorta	HGNC:130	10q23.31	-0.3074	-0.5892	0.2609	-0.7843	-0.8423	-0.5719	0.1058	0.008464	-0.5983
ACTG1	ACTG1	actin, gamma 1	HGNC:144	17q25	-0.4862	-0.892	-0.5907	-0.8721	-0.4726	-0.6594	-0.231	-0.281	0.6572
ACTG2	ACTG2	actin, gamma 2, smooth muscle, enteric	HGNC:145	2p13.1	-0.6146	-0.6383	-0.4099	-0.6873	-0.8687	-0.6171	0.2042	-0.2213	-0.03281
ACTN3	ACTN3	actinin, alpha 3 (gene/pseudogene)	HGNC:165	11q13.2	2.0295	1.8351	1.3343	-0.5016	-0.1349	0.09951	-0.09189	0.8364	1.8848
ACTR1A	ACTR1A	ARP1 actin-related protein 1 homolog A, centractin alpha (yeast)	HGNC:167	10q24	-0.4421	-0.6189	-0.5739	-0.5239	-0.5293	-0.06516	-0.7026	-0.3556	0.846
ACTR3	ACTR3	ARP3 actin-related protein 3 homolog (yeast)	HGNC:170	2q14.1	-0.2251	-0.2693	-0.3242	0.09033	-0.1526	0.03837	-0.1998	-0.3189	-0.8074
ACVR1	ACVR1	activin A receptor, type I	HGNC:171	2q23-q24	0.4033	0.02448	0.4807	-0.1367	-0.1615	-0.3843	-0.001144	0.3509	-0.7318
ACVR1B	ACVR1B	activin A receptor, type IB	HGNC:172	12q13	1.8671	0.8403	0.2501	-0.6027	0.1148	-0.0312	0.4066	0.3945	-0.5811
ACVR2B	ACVR2B	activin A receptor, type IIB	HGNC:174	3p22	0.1161	-0.09243	0.2718	0.01042	-0.315	-0.3318	-0.2559	0.0005272	0.008902
ACY1	ACY1	aminoacylase 1	HGNC:177	3p21.2	-0.7537	-0.5659	-0.496	-0.06904	-0.2897	0.01053	0.296	-0.01207	-0.5388
ACYP1	ACYP1	acylphosphatase 1, erythrocyte (common) type	HGNC:179	14q24.3	0.1065	-0.2414	-0.2116	-0.007034	0.09055	0.05649	-0.3159	-0.506	-1.065
ADA	ADA	adenosine deaminase	HGNC:186	20q13.12	0.577	0.4715	0.5514	-0.01388	0.27	-0.08484	-0.4627	0.0458	0.4486
ADAM10	ADAM10	ADAM metallopeptidase domain 10	HGNC:188	15q2	-1.8015	-0.1709	-1.3948	0.00244	-0.04974	-0.4063	-0.5439	-1.217	-1.0363
ADAM12	ADAM12	ADAM metallopeptidase domain 12	HGNC:190	10q26	-0.565	-0.07429	-0.5831	-0.154	-0.3692	0.2554	0.03831	0.04849	-0.744
ADAM15	ADAM15	ADAM metallopeptidase domain 15	HGNC:193	1q21.3	1.1441	0.7043	1.137	0.822	0.3757	0.7903	1.4633	0.8441	0.3676
ADAM17	ADAM17	ADAM metallopeptidase domain 17	HGNC:195	2p25	0.435	0.3763	0.4044	0.05552	0.1523	0.2614	-0.2695	0.03653	0.03252
ADAM8	ADAM8	ADAM metallopeptidase domain 8	HGNC:215	10q26.3	-0.3065	-0.1487	-0.01461	0.8372	0.4603	0.8746	-0.06289	-0.3915	-0.7581
ADAM9	ADAM9	ADAM metallopeptidase domain 9	HGNC:216	8p11.23	0.2363	0.1543	0.364	-0.3354	-0.3081	-0.7466	0.5353	0.2101	-0.04548
ADAMTS3	ADAMTS3	ADAM metallopeptidase with thrombospondin type 1 motif, 3	HGNC:219	4q21	0.406	0.3836	0.2539	0.6491	-0.0864	0.03419	0.328	0.2172	0.1355
ADAR	ADAR	adenosine deaminase, RNA-specific	HGNC:225	1q21.3	0.03896	0.2805	0.3381	0.1319	0.2649	0.4309	0.1931	-0.1551	-0.2587
ADARB1	ADARB1	adenosine deaminase, RNA-specific, B1	HGNC:226	21q22.3	0.05825	0.06738	-0.3823	0.6909	0.1395	0.3709	-0.03086	-0.4339	-0.1847
ADCY6	ADCY6	adenylate cyclase 6	HGNC:237	12q12-q13	-0.9016	-0.5795	-0.4712	-0.08336	0.1459	0.0009682	-0.3679	-0.1255	0.309
ADD1	ADD1	adducin 1 (alpha)	HGNC:243	4p16.3	0.09992	0.01295	0.194	0.2859	-0.5917	-0.1227	-0.06247	0.258	-0.1468
ADD3	ADD3	adducin 3 (gamma)	HGNC:245	10q25.2	-0.7286	-0.6683	-0.191	-0.5609	-0.2711	-0.1048	-0.83	-0.8374	-0.1707
ADH1B	ADH1B	alcohol dehydrogenase 1B (class I), beta polypeptide	HGNC:250	4q23	0.4199	1.0863	0.4407	-0.129	-0.008019	0.07885	-1.1524	-0.1953	0.04579
ADH4	ADH4	alcohol dehydrogenase 4 (class II), pi polypeptide	HGNC:252	4q22	0.3472	0.2922	0.5912	-0.1038	0.169	0.06013	-0.5965	0.1962	0.4617
ADH5	ADH5	alcohol dehydrogenase 5 (class III), chi polypeptide	HGNC:253	4q23	0.1424	0.4821	-0.2776	-0.2779	0.1804	-0.5729	0.5258	-0.8663	-0.3475
ADK	ADK	adenosine kinase	HGNC:257	10q22.2	-0.1116	-0.07906	-0.09822	-0.1995	0.1312	0.06361	0.2687	0.03682	0.2396
ADM	ADM	adrenomedullin	HGNC:259	11p15.4	0.6277	0.4916	0.6135	-0.1587	-0.009109	0.03638	0.4754	0.2252	-0.1192
ADORA2A	ADORA2A	adenosine A2a receptor	HGNC:263	22q11.23	1.7615	0.787	0.5153	1.0808	0.3683	0.4792	1.0803	0.6457	-0.1636
ADRB2	ADRB2	adrenoceptor beta 2, surface	HGNC:286	5q31-q32	1.8175	1.4739	0.8638	0.607	0.6178	0.4482	-0.06599	0.256	0.4313
ADSL	ADSL	adenylosuccinate lyase	HGNC:291	22q13.1	-1.2596	-0.303	-0.9585	0.2739	-0.2322	-0.9853	-0.1647	-1.0554	-0.8686
ADSS	ADSS	adenylosuccinate synthase	HGNC:292	1q44	-1.9653	-1.7526	-1.1876	-0.569	-0.0986	-0.2351	-1.0478	-1.1066	0.5102
AEBP1	AEBP1	AE binding protein 1	HGNC:303	7p	0.6929	0.6961	0.5489	0.4847	0.9312	0.4889	0.4084	0.5655	-0.4817
AES	AES	amino-terminal enhancer of split	HGNC:307	19p13.3	-0.08039	-0.3008	0.2611	0.1226	-0.3713	0.1842	0.6777	0.2574	-0.2716
AGA	AGA	aspartylglucosaminidase	HGNC:318	4q34.3	0.1455	-0.0287	-0.1765	0.2427	-0.2333	0.2417	0.1178	-0.6227	-0.8211
AGL	AGL	amylo-alpha-1, 6-glucosidase, 4-alpha-glucanotransferase	HGNC:321	1p21	-0.9846	-0.5459	-0.2994	-0.2523	-0.1511	-0.3579	-0.01409	-0.7355	-0.8791
AGPAT1	AGPAT1	1-acylglycerol-3-phosphate O-acyltransferase 1	HGNC:324	6p21.3	-0.7737	-0.6991	-0.263	-0.3245	-0.206	-0.7762	-0.3961	0.1274	-0.1882
AGRN	AGRN	agrin	HGNC:329	1p36.33	-1.2606	-0.8399	-0.6532	0.05211	-0.3421	-0.1046	-0.4887	-0.6126	-1.0228
AGXT	AGXT	alanine-glyoxylate aminotransferase	HGNC:341	2q37.3	0.3013	0.0905	-0.1436	0.2681	0.02488	-0.5951	0.7245	0.3483	-0.02551
AHCY	AHCY	adenosylhomocysteinase	HGNC:343	20q11.22	-0.2326	-0.3578	-0.3239	-0.6048	-0.9722	-0.8323	0.1341	-0.2105	0.07155
AHSA1	AHSA1	AHA1, activator of heat shock 90kDa protein ATPase homolog 1 (yeast)	HGNC:1189	14q	-0.4481	-0.5853	-0.4549	-0.3187	-0.7207	-0.2297	-0.7099	-0.5984	-0.6357
AHSG	AHSG	alpha-2-HS-glycoprotein	HGNC:349	3q27.3	-0.7753	-0.7063	-0.7125	-0.7151	-0.3162	-0.3406	-0.3293	-0.07148	0.04566
AK1	AK1	adenylate kinase 1	HGNC:361	9q34.1	-0.2487	-0.09558	0.1006	-0.1725	0.1135	0.1154	-0.4371	-0.0742	0.1151
AK2	AK2	adenylate kinase 2	HGNC:362	1p35.1	0.5328	0.1358	0.3104	0.03513	0.1413	-0.1408	0.08582	0.5328	0.5286
AKAP1	AKAP1	A kinase (PRKA) anchor protein 1	HGNC:367	17q22	-2.2225	-1.0027	-1.312	0.2052	0.2215	0.3041	-1.2611	-1.5636	-2.2367
AKAP10	AKAP10	A kinase (PRKA) anchor protein 10	HGNC:368	17p11.1	1.2437	0.691	0.9365	-0.09381	0.1745	0.1219	-0.1102	0.05141	0.8699
AKAP12	AKAP12	A kinase (PRKA) anchor protein 12	HGNC:370	6q24-q25	3.4866	2.3835	2.3108	-0.2469	0.3039	0.06314	1.4869	2.8021	3.8988
AKAP13	AKAP13	A kinase (PRKA) anchor protein 13	HGNC:371	15q24-q25	-0.2673	0.2422	-0.3187	0.7512	-0.02364	-0.166	0.3285	-0.151	-0.829
AKAP5	AKAP5	A kinase (PRKA) anchor protein 5	HGNC:375	14q23.3	-1.1379	-1.5042	0.3498	-1.4987	-1.0011	0.01215	-1.1603	-0.9481	0.1235
AKAP6	AKAP6	A kinase (PRKA) anchor protein 6	HGNC:376	14q12	1.4362	0.8809	0.8055	0.1664	0.1103	0.06334	0.2547	-0.08169	0.0734
AKAP7	AKAP7	A kinase (PRKA) anchor protein 7	HGNC:377	6q23.2	0.1426	-0.1362	-0.1032	0.1927	0.2208	-0.1218	-0.2831	-0.09018	-0.4333
AKR1C1	AKR1C1	aldo-keto reductase family 1, member C1	HGNC:384	10p15-p14	0.3618	-0.05069	0.57	1.6839	0.303	1.6763	0.2329	0.6362	-0.8888
AKR1C3	AKR1C3	aldo-keto reductase family 1, member C3	HGNC:386	10p15-p14	0.361	0.1816	0.1846	0.1137	-0.1136	0.1638	0.5419	0.3463	-0.7259
AKR7A2	AKR7A2	aldo-keto reductase family 7, member A2 (aflatoxin aldehyde reductase)	HGNC:389	1p36.13	0.2543	-0.1239	0.1104	-0.7654	-0.5914	-0.6586	-1.1216	0.6839	0.8025
AKT1	AKT1	v-akt murine thymoma viral oncogene homolog 1	HGNC:391	14q32.32-q32.33	-0.7738	-0.984	-0.2908	-0.3984	-0.3135	-0.594	0.1251	-0.3155	-1.052
AKT2	AKT2	v-akt murine thymoma viral oncogene homolog 2	HGNC:392	19q13.1-q13.2	-0.2503	-0.3834	-0.3301	-0.2128	0.09523	-0.1854	-0.4394	-0.7532	-0.5776
AKT3	AKT3	v-akt murine thymoma viral oncogene homolog 3	HGNC:393	1q44	-0.3375	-0.4792	0.3081	0.2483	-0.1717	-0.04155	0.02652	0.05399	-0.7219
ALAS2	ALAS2	aminolevulinate, delta-, synthase 2	HGNC:397	Xp11.21	1.3945	0.4466	0.2675	0.2631	0.4355	0.07163	0.3409	0.2179	0.5406
ALCAM	ALCAM	activated leukocyte cell adhesion molecule	HGNC:400	3q13.1	0.02375	0.05189	0.2846	-0.1719	0.02062	0.1613	0.3236	0.07593	-0.7318
ALDH1A1	ALDH1A1	aldehyde dehydrogenase 1 family, member A1	HGNC:402	9q21.13	0.1288	-0.2996	0.1207	-0.9672	-0.5855	-1.0066	0.3743	0.3698	0.6686
ALDH1A3	ALDH1A3	aldehyde dehydrogenase 1 family, member A3	HGNC:409	15q26	0.05864	0.002981	0.1771	-0.6573	-0.1784	-0.3469	0.4187	0.2299	0.2028
ALDH1B1	ALDH1B1	aldehyde dehydrogenase 1 family, member B1	HGNC:407	9p13	-0.6661	-0.2665	-0.6672	-0.3067	-0.283	0.2613	-0.1904	-0.4813	-0.3844
ALDH3A2	ALDH3A2	aldehyde dehydrogenase 3 family, member A2	HGNC:403	17p11.2	-0.4356	-0.3082	-0.1431	-0.08918	0.006736	-0.07039	-1.0636	-0.2154	0.3022
ALDH3B2	ALDH3B2	aldehyde dehydrogenase 3 family, member B2	HGNC:411	11q13	-0.9681	-1.2096	-0.1811	0.3729	-0.1037	0.2159	-0.4461	-0.402	-0.8525
ALDH6A1	ALDH6A1	aldehyde dehydrogenase 6 family, member A1	HGNC:7179	14q24.3	2.1843	1.8572	2.165	0.4533	0.6406	0.7137	1.5385	1.3718	1.0744
ALDH7A1	ALDH7A1	aldehyde dehydrogenase 7 family, member A1	HGNC:877	5q31	-0.2715	-0.03232	-0.2047	0.2034	-0.1838	-0.2026	-0.08904	-0.3574	-0.1814
ALDOA	ALDOA	aldolase A, fructose-bisphosphate	HGNC:414	16p11.2	0.8664	0.5621	0.6649	-0.632	-0.4439	-0.332	0.7227	1.3981	2.1134
ALDOB	ALDOB	aldolase B, fructose-bisphosphate	HGNC:417	9q21.3-q22.2	0.4559	0.854	0.2735	-0.05274	0.004746	0.1229	0.1169	-0.1281	0.144
ALDOC	ALDOC	aldolase C, fructose-bisphosphate	HGNC:418	17q11.2	0.5864	0.4617	0.5656	-0.7439	-0.06727	-0.2057	0.8836	0.7414	1.7943
ALG1	ALG1	ALG1, chitobiosyldiphosphodolichol beta-mannosyltransferase	HGNC:18294	16p13.3	1.5668	0.8692	0.8747	0.764	0.592	0.2243	1.502	0.6015	-0.1756
ALG3	ALG3	ALG3, alpha-1,3- mannosyltransferase	HGNC:23056	3q27.3	-0.8263	-0.3876	-0.6756	0.4135	0.01093	0.2712	-0.6571	-0.6149	-1.0868
ALG8	ALG8	ALG8, alpha-1,3-glucosyltransferase	HGNC:23161	11q14.1	0.18	0.02684	0.1152	0.4517	-0.1193	0.4327	0.5477	0.5759	0.3092
ALOX12	ALOX12	arachidonate 12-lipoxygenase	HGNC:429	17p13.1	0.9899	0.4379	0.2647	-0.1102	0.3437	-0.1105	-0.6215	0.0841	0.5773
ALOX5	ALOX5	arachidonate 5-lipoxygenase	HGNC:435	10q11.2	-0.9752	-0.8525	-0.9341	-0.05683	0.2054	0.06486	-0.1393	-0.2532	-0.04205
ALPI	ALPI	alkaline phosphatase, intestinal	HGNC:437	2q37.1	1.1071	0.6579	0.4638	0.2215	-0.2458	0.3119	0.4966	0.6673	0.2594
ALPL	ALPL	alkaline phosphatase, liver/bone/kidney	HGNC:438	1p36.12	1.1899	0.7411	2.7025	-0.4228	-0.2837	0.4125	-0.09746	1.0456	1.5242
ALPP	ALPP	alkaline phosphatase, placental	HGNC:439	2q37.1	1.8747	1.3162	1.7562	0.9776	-0.4416	0.5298	1.9982	1.7675	1.1403
AMD1	AMD1	adenosylmethionine decarboxylase 1	HGNC:457	6q21	-0.1828	-0.1772	0.1211	0.03897	0.3384	0.1179	-0.05718	-0.5375	-0.1877
AMFR	AMFR	autocrine motility factor receptor, E3 ubiquitin protein ligase	HGNC:463	16q21	0.319	-0.08703	0.4967	0.1466	0.6411	0.2587	1.0076	0.8285	0.05772
AMPD2	AMPD2	adenosine monophosphate deaminase 2	HGNC:469	1p13.3	0.7994	0.3364	0.4708	0.7562	-0.1693	-0.04864	0.6563	0.9515	0.6345
AMPD3	AMPD3	adenosine monophosphate deaminase 3	HGNC:470	11p15	-0.0372	0.1312	-0.389	-0.2687	0.1548	0.1006	-0.2159	0.4315	-0.1698
AMT	AMT	aminomethyltransferase	HGNC:473	3p21.2-p21.1	-0.2847	-0.3127	-0.6921	0.3189	0.05512	-0.004143	0.1106	-0.2885	-0.962
AMY2B	AMY2B	amylase, alpha 2B (pancreatic)	HGNC:478	1p21	-1.486e-05	-0.1051	0.2543	0.1035	-0.7093	-0.4803	0.6467	0.3864	0.02548
ANAPC7	ANAPC7	anaphase promoting complex subunit 7	HGNC:17380	12q13.12	-0.2953	-0.1389	0.04965	-0.8315	-0.3429	-0.1273	-0.4636	-0.3175	-0.2386
ANGPT2	ANGPT2	angiopoietin 2	HGNC:485	8p23	0.9127	0.6356	0.5011	0.5392	-0.02437	0.1353	0.4026	0.5812	0.199
ANK1	ANK1	ankyrin 1, erythrocytic	HGNC:492	8p11.21	2.2499	0.8813	1.3045	0.4139	0.1467	0.2132	-1.0437	0.4481	0.385
ANK2	ANK2	ankyrin 2, neuronal	HGNC:493	4q25-q26	0.2575	0.4248	0.3225	0.08279	-0.1309	0.1103	-0.715	0.2899	0.2531
ANK3	ANK3	ankyrin 3, node of Ranvier (ankyrin G)	HGNC:494	10q21	-0.5932	-0.3863	0.7608	-0.4145	-0.2724	-0.1047	-0.3103	-0.4112	-1.1797
ANKRD1	ANKRD1	ankyrin repeat domain 1 (cardiac muscle)	HGNC:15819	10q23.33	1.0716	0.2602	0.3717	0.5734	-0.1885	0.3283	0.6092	0.1113	-0.1996
ANKRD7	ANKRD7	ankyrin repeat domain 7	HGNC:18588	7q31	0.8656	0.4386	0.3895	0.03169	0.2485	-0.06714	0.05604	0.04779	-0.04489
ANP32B	ANP32B	acidic (leucine-rich) nuclear phosphoprotein 32 family, member B	HGNC:16677	9q22.32	-0.5492	-0.1874	-0.6448	-0.05405	0.3124	0.1128	-1.1931	-0.2897	0.05449
ANXA1	ANXA1	annexin A1	HGNC:533	9q21.13	-0.02818	-0.0954	-0.01132	-0.2531	-0.8337	-0.9756	-0.2664	-0.7667	-0.669
ANXA11	ANXA11	annexin A11	HGNC:535	10q22.3	-0.2034	-0.431	-0.3631	0.5326	-0.5936	-0.6803	-0.1166	-0.3293	-0.5017
ANXA13	ANXA13	annexin A13	HGNC:536	8q24.13	-0.4617	-0.5389	-0.2585	0.3272	-0.06038	-0.1294	0.1312	-0.07735	-0.3247
ANXA4	ANXA4	annexin A4	HGNC:542	2p13.3	0.09065	-0.5019	-0.09015	-1.0346	-0.7095	-0.8199	-1.1252	-0.1434	-0.06549
ANXA5	ANXA5	annexin A5	HGNC:543	4q27	0.9488	1.8691	1.8532	0.3963	0.02802	1.0017	0.9536	0.8936	1.1937
ANXA6	ANXA6	annexin A6	HGNC:544	5q33.1	1.9379	1.287	1.4699	0.6671	0.6536	0.5685	1.3669	0.3853	0.4241
ANXA7	ANXA7	annexin A7	HGNC:545	10q22.2	-0.8284	-0.5869	-0.8357	-0.2473	-0.2576	-0.924	-0.7363	-0.7561	-2.0021
AOC3	AOC3	amine oxidase, copper containing 3	HGNC:550	17q21	0.9843	0.4795	0.4312	0.1823	0.714	0.01568	0.5462	0.4026	0.3491
AP1B1	AP1B1	adaptor-related protein complex 1, beta 1 subunit	HGNC:554	22q12.2	0.4809	0.1474	0.502	-0.7069	-0.5168	-0.01001	0.4515	0.7581	0.6237
AP1G1	AP1G1	adaptor-related protein complex 1, gamma 1 subunit	HGNC:555	16q23	0.5792	0.9234	0.2799	0.4656	0.3068	0.3757	0.4404	0.3169	0.1375
AP2B1	AP2B1	adaptor-related protein complex 2, beta 1 subunit	HGNC:563	17q11.2-q12	0.6251	0.1437	0.7815	0.2489	-1.0416	0.1609	0.8923	0.7057	-0.1053
AP2S1	AP2S1	adaptor-related protein complex 2, sigma 1 subunit	HGNC:565	19q13.2-q13.3	0.1533	-0.02005	-0.02448	-0.4401	-0.2232	-0.2236	0.7967	0.3263	0.3379
AP3B1	AP3B1	adaptor-related protein complex 3, beta 1 subunit	HGNC:566	5q14.1	-0.8344	-1.2044	0.007779	-0.02481	-0.309	0.882	-0.5828	-0.7321	-0.8706
AP3B2	AP3B2	adaptor-related protein complex 3, beta 2 subunit	HGNC:567	15q	-0.4552	-0.001625	1.4058	-0.01755	-0.2104	-0.1471	0.02333	0.1191	1.0185
AP3S1	AP3S1	adaptor-related protein complex 3, sigma 1 subunit	HGNC:2013	5q22	0.3493	0.4181	0.5558	0.1663	-0.07001	0.4254	0.5248	0.3095	-0.4769
AP3S2	AP3S2	adaptor-related protein complex 3, sigma 2 subunit	HGNC:571	15q26.1	-0.303	-0.4685	-0.05063	0.4852	0.2695	0.1092	0.4454	0.2757	-0.4569
APBA1	APBA1	amyloid beta (A4) precursor protein-binding, family A, member 1	HGNC:578	9q13-q21	-0.6635	-0.6247	-0.4372	-0.4536	-0.2393	-0.3499	-0.7053	-0.24	0.4746
APBA2	APBA2	amyloid beta (A4) precursor protein-binding, family A, member 2	HGNC:579	15q11-q12	0.1364	0.1293	0.0871	-0.1801	-0.4696	0.08902	0.1044	-0.1462	0.6598
APBB2	APBB2	amyloid beta (A4) precursor protein-binding, family B, member 2	HGNC:582	4p13	1.1254	1.0292	1.0273	0.4989	0.09096	0.3709	0.7977	0.2041	-0.6293
APC	APC	adenomatous polyposis coli	HGNC:583	5q21-q22	-0.7106	-0.2586	-0.6148	-0.2435	0.1356	0.02218	-0.2586	-0.7363	-1.0012
APEX1	APEX1	APEX nuclease (multifunctional DNA repair enzyme) 1	HGNC:587	14q11.2	-1.2108	-1.0913	-1.4838	-0.6403	-0.7049	-0.3031	-0.9067	-0.9723	-1.3494
API5	API5	apoptosis inhibitor 5	HGNC:594	11p12	0.1828	0.4903	-0.06878	-0.6609	0.04425	-0.1331	0.2385	0.5216	0.8126
APLP1	APLP1	amyloid beta (A4) precursor-like protein 1	HGNC:597	19q	-0.8488	-0.05026	-0.535	0.04862	-0.263	-0.371	0.4315	-0.5252	-0.552
APLP2	APLP2	amyloid beta (A4) precursor-like protein 2	HGNC:598	11q24	0.2161	-0.1881	-0.06162	0.02257	-0.1781	0.2839	0.6164	0.5507	0.6117
APOC1	APOC1	apolipoprotein C-I	HGNC:607	19q13.2	0.5701	0.3128	0.8369	-0.1399	-0.02384	-0.001168	-0.5946	0.6962	2.2631
APOC2	APOC2	apolipoprotein C-II	HGNC:609	19q13.2	0.5874	0.5525	0.1278	-0.1353	0.117	0.1844	-1.1617	0.2428	-0.032
APOH	APOH	apolipoprotein H (beta-2-glycoprotein I)	HGNC:616	17q24.2	0.2178	0.2155	0.2616	0.1406	-0.04532	0.2196	0.5642	0.1381	-0.3507
APP	APP	amyloid beta (A4) precursor protein	HGNC:620	21q21.2	0.4421	-0.07903	0.09254	-0.3795	-0.362	-0.19	0.3091	0.2906	0.1673
APPBP2	APPBP2	amyloid beta precursor protein (cytoplasmic tail) binding protein 2	HGNC:622	17q23.2	0.7949	0.2253	0.7712	-0.2892	-0.01567	0.02872	0.693	0.4933	-0.6561
APRT	APRT	adenine phosphoribosyltransferase	HGNC:626	16q24	0.719	0.7333	1.0938	0.06763	-0.5103	-0.09595	1.338	1.1508	0.7132
AQP1	AQP1	aquaporin 1 (Colton blood group)	HGNC:633	7p14	1.0413	0.5484	0.9443	0.149	-0.03984	0.08435	-1.0907	0.3056	0.2613
AQP5	AQP5	aquaporin 5	HGNC:638	12q13	-0.7264	-0.3319	-0.3019	-1.1161	-0.9796	-0.5012	0.2894	-0.03475	-0.5864
AQP7	AQP7	aquaporin 7	HGNC:640	9p13	1.4925	1.0811	1.6824	0.026	-0.1254	1.3692	1.7334	1.0305	1.0034
ARCN1	ARCN1	archain 1	HGNC:649	11q23.3	-0.6262	-0.2276	-0.7223	0.6438	0.09723	-0.1901	-0.1178	-0.8532	-1.0069
AREG	AREG	amphiregulin	HGNC:651	4q13.3	-0.3445	-0.3659	-0.4864	-0.5921	0.1221	-0.4195	-0.3367	-0.472	0.1048
ARF1	ARF1	ADP-ribosylation factor 1	HGNC:652	1q42.13	0.559	0.1347	0.4993	0.1679	-0.6077	-0.5443	0.4845	0.2138	0.1593
ARF3	ARF3	ADP-ribosylation factor 3	HGNC:654	12q13.12	-0.3514	-0.1294	-0.1393	-0.3742	0.06076	0.02093	-0.5883	-0.4237	-0.6781
ARF4	ARF4	ADP-ribosylation factor 4	HGNC:655	3p21.2-p21.1	-0.5973	-0.5749	-0.4296	0.02082	-0.3317	0.2582	-0.009034	-0.6215	-0.9511
ARF6	ARF6	ADP-ribosylation factor 6	HGNC:659	14q21.3	-0.7174	-0.9621	-1.1666	-0.2867	-0.5962	-0.9493	-0.289	-0.8698	-1.5986
ARFIP2	ARFIP2	ADP-ribosylation factor interacting protein 2	HGNC:17160	11p15	-0.8143	-0.6789	-0.6094	0.4081	0.347	0.2045	-1.0708	-0.6979	-0.3777
ARHGAP1	ARHGAP1	Rho GTPase activating protein 1	HGNC:673	11p11.2	0.3826	0.1733	-0.02682	0.6712	0.09732	0.02839	1.0491	0.2528	0.1385
ARHGAP19	ARHGAP19	Rho GTPase activating protein 19	HGNC:23724	10q24.2	-0.5822	-0.2542	-0.0862	-0.2318	0.05952	-0.1781	-0.1898	-0.09914	-0.7164
ARHGAP5	ARHGAP5	Rho GTPase activating protein 5	HGNC:675	14q12	0.3897	0.8267	0.2496	0.6164	-0.1442	-0.1988	0.5706	0.1737	-0.1522
ARHGDIA	ARHGDIA	Rho GDP dissociation inhibitor (GDI) alpha	HGNC:678	17q25.3	-0.2439	-0.6722	-0.69	-0.1945	-0.1426	-0.1432	-0.3969	-0.23	-0.3039
ARHGDIB	ARHGDIB	Rho GDP dissociation inhibitor (GDI) beta	HGNC:679	12p12.3	0.6068	0.3485	0.2052	-1.1045	-0.4851	-0.4919	1.1698	1.0222	1.1291
ARHGDIG	ARHGDIG	Rho GDP dissociation inhibitor (GDI) gamma	HGNC:680	16p13.3	2.5378	1.718	2.5601	1.4426	1.1145	1.1709	2.6715	2.3618	2.8681
ARHGEF1	ARHGEF1	Rho guanine nucleotide exchange factor (GEF) 1	HGNC:681	19q13.13	-1.6319	-1.5887	-1.0143	0.07046	-0.00241	0.4096	-0.9169	-1.0939	-0.4015
ARHGEF11	ARHGEF11	Rho guanine nucleotide exchange factor (GEF) 11	HGNC:14580	1q21	-0.66	-0.5506	-0.4479	0.2785	0.0297	-0.02018	-0.009226	-0.05963	-0.8947
ARHGEF12	ARHGEF12	Rho guanine nucleotide exchange factor (GEF) 12	HGNC:14193	11q23.3	-1.5134	-1.3854	-1.2173	-0.6664	-0.1773	-0.5728	-0.3302	-0.7778	0.01183
ARHGEF16	ARHGEF16	Rho guanine nucleotide exchange factor (GEF) 16	HGNC:15515	1p36.3	-0.913	-0.629	-1.0254	0.6094	-0.1584	-0.3086	-0.195	-0.7338	-0.4794
ARHGEF2	ARHGEF2	Rho/Rac guanine nucleotide exchange factor (GEF) 2	HGNC:682	1q21-q22	-0.3228	-0.6067	-0.6107	0.6519	0.9003	0.7935	-0.5534	-0.4448	0.1459
ARHGEF5	ARHGEF5	Rho guanine nucleotide exchange factor (GEF) 5	HGNC:13209	7q35	-0.2722	-0.3168	0.02844	0.1041	0.2236	0.1813	0.00815	0.0213	0.08145
ARHGEF7	ARHGEF7	Rho guanine nucleotide exchange factor (GEF) 7	HGNC:15607	13q33.3	0.1124	0.347	0.1462	0.7448	-0.7117	0.09101	-0.6442	-0.2868	0.6776
ARL3	ARL3	ADP-ribosylation factor-like 3	HGNC:694	10q23.3	0.3575	0.7535	0.5469	-0.09808	0.1568	0.05809	-0.07426	0.1969	0.1249
ARNT	ARNT	aryl hydrocarbon receptor nuclear translocator	HGNC:700	1q21	-0.4516	-0.2607	-0.1946	-0.115	0.2052	-0.01444	-0.6053	0.03522	0.3669
ARNTL	ARNTL	aryl hydrocarbon receptor nuclear translocator-like	HGNC:701	11p15	-0.2012	-0.1876	-0.4745	0.5132	-0.09838	-0.08418	0.1455	-0.7202	0.458
ARPC1A	ARPC1A	actin related protein 2/3 complex, subunit 1A, 41kDa	HGNC:703	7q22.1	0.5708	0.6535	0.4539	0.2272	0.1662	-0.06835	0.5984	-0.04691	-0.2312
ARPC1B	ARPC1B	actin related protein 2/3 complex, subunit 1B, 41kDa	HGNC:704	7q22.1	0.3098	-0.1517	0.1148	-0.4228	0.1568	0.2752	0.07284	0.8956	0.8455
ARPC2	ARPC2	actin related protein 2/3 complex, subunit 2, 34kDa	HGNC:705	2q36.1	0.3272	0.2347	0.5584	-0.04257	-0.2889	0.05624	0.1575	0.2497	-0.2726
ARPC3	ARPC3	actin related protein 2/3 complex, subunit 3, 21kDa	HGNC:706	12q24	0.356	0.1486	0.3227	0.07665	-0.6784	-0.456	0.6526	-0.07036	-0.2241
ARPC4	ARPC4	actin related protein 2/3 complex, subunit 4, 20kDa	HGNC:707	3p25	0.001886	0.3631	0.4044	-0.5414	-0.603	-0.5154	1.1388	1.1194	0.9038
ARPC5	ARPC5	actin related protein 2/3 complex, subunit 5, 16kDa	HGNC:708	1q	-0.4424	-0.427	-0.4418	-0.8043	0.5729	-0.6505	-1.1022	-0.7781	-0.5785
ARSA	ARSA	arylsulfatase A	HGNC:713	22q13.33	-0.2816	-0.1009	-0.209	0.519	-0.05691	0.439	0.05604	-0.6878	0.1658
ARSD	ARSD	arylsulfatase D	HGNC:717	Xp22.3	-0.7658	-0.2386	0.1761	-0.07199	-0.1199	0.1792	-0.2966	0.03774	0.4329
ART3	ART3	ADP-ribosyltransferase 3	HGNC:725	4q21.1	-0.2719	-0.5021	-0.2569	-0.2917	-0.2156	-0.4034	0.4508	0.2101	-0.8926
ARVCF	ARVCF	armadillo repeat gene deleted in velocardiofacial syndrome	HGNC:728	22q11.21	-1.409	-1.2768	-0.8038	0.01769	-0.3933	0.008171	-0.3839	-0.9921	-0.9867
ASAH1	ASAH1	N-acylsphingosine amidohydrolase (acid ceramidase) 1	HGNC:735	8p22	-0.05377	1.5034	-0.2032	-0.5472	-0.2364	-0.2451	0.1867	0.2901	0.7071
ASCL1	ASCL1	achaete-scute family bHLH transcription factor 1	HGNC:738	12q22-q23	-0.4453	-0.05654	-0.4833	0.1914	0.145	0.1126	-0.4276	-0.3427	-0.6797
ASGR1	ASGR1	asialoglycoprotein receptor 1	HGNC:742	17p13-p11	0.2748	-0.07013	-0.003364	-1.2016	-0.6268	-0.733	0.1229	0.3613	0.1701
ASGR2	ASGR2	asialoglycoprotein receptor 2	HGNC:743	17p	0.4572	0.4218	0.5328	-0.1092	0.2571	0.06001	-0.8254	-0.08036	0.6413
ASNA1	ASNA1	arsA arsenite transporter, ATP-binding, homolog 1 (bacterial)	HGNC:752	19p13.13	-0.2973	-0.2503	-0.4143	-1.1544	-0.3974	-0.3414	-0.3283	-0.2965	0.8561
ASNS	ASNS	asparagine synthetase (glutamine-hydrolyzing)	HGNC:753	7q21.3	-2.0372	-1.9397	-2.3445	-0.2479	0.1418	-0.01092	-1.4398	-1.7068	-1.4566
ASPA	ASPA	aspartoacylase	HGNC:756	17p13.3	-0.564	-0.7905	-0.5593	-0.4502	-0.0297	0.4507	0.3302	-0.1973	-1.0179
ATF4	ATF4	activating transcription factor 4	HGNC:786	22q13.1	-1.7011	-1.7414	-1.5696	-0.004231	0.3838	0.4389	-1.2637	-1.7131	-0.8759
ATF6	ATF6	activating transcription factor 6	HGNC:791	1q22-q23	-0.7612	0.08653	-0.6887	-0.2424	-0.1913	-0.2904	-0.8506	-0.4642	0.5284
ATM	ATM	ataxia telangiectasia mutated	HGNC:795	11q22-q23	-0.8968	-0.05523	-0.09035	0.2627	-0.2058	-0.1477	-0.3458	-0.06662	0.1194
ATOX1	ATOX1	antioxidant 1 copper chaperone	HGNC:798	5q32	1.0177	0.9799	1.2072	-0.05073	-0.1741	0.08845	2.2851	1.9743	1.4112
ATP1A1	ATP1A1	ATPase, Na+/K+ transporting, alpha 1 polypeptide	HGNC:799	1p13	-0.1623	-0.3079	0.2178	-0.172	-0.4122	0.1747	0.291	0.3205	0.007365
ATP1A2	ATP1A2	ATPase, Na+/K+ transporting, alpha 2 polypeptide	HGNC:800	1q23.2	0.9838	0.5941	0.02001	0.5425	0.3553	-0.3675	0.3466	0.05974	0.1688
ATP1A3	ATP1A3	ATPase, Na+/K+ transporting, alpha 3 polypeptide	HGNC:801	19q13.2	-0.06186	-0.2567	-0.1747	-0.4814	-0.1345	-0.01518	0.7098	0.3374	-0.3621
ATP1B3	ATP1B3	ATPase, Na+/K+ transporting, beta 3 polypeptide	HGNC:806	3q23	-0.3144	-0.3416	-0.2059	-0.1823	0.3752	0.5965	-0.1981	-0.1409	-0.6439
ATP2B4	ATP2B4	ATPase, Ca++ transporting, plasma membrane 4	HGNC:817	1q32.1	0.678	0.8358	0.9669	0.3462	-0.2188	0.1787	0.5261	0.2975	0.577
ATP5C1	ATP5C1	ATP synthase, H+ transporting, mitochondrial F1 complex, gamma polypeptide 1	HGNC:833	10p14	-0.2129	-0.5539	-0.1846	-0.6027	-0.5919	-0.08926	-0.1394	-0.2402	-0.2222
ATP5D	ATP5D	ATP synthase, H+ transporting, mitochondrial F1 complex, delta subunit	HGNC:837	19p13.3	0.4077	0.0553	0.4265	0.224	0.4131	0.3113	-0.4623	0.4827	1.17
ATP5F1	ATP5F1	ATP synthase, H+ transporting, mitochondrial Fo complex, subunit B1	HGNC:840	1p13.2	0.3501	0.1234	0.236	-0.9543	-0.6641	0.01376	0.2347	0.1511	0.5911
ATP5G1	ATP5G1	ATP synthase, H+ transporting, mitochondrial Fo complex, subunit C1 (subunit 9)	HGNC:841	17q21.32	0.695	0.5841	0.8847	0.04555	-0.2729	-0.01214	1.4375	0.982	0.8063
ATP5G2	ATP5G2	ATP synthase, H+ transporting, mitochondrial Fo complex, subunit C2 (subunit 9)	HGNC:842	12q13.13	-0.7421	-0.8988	-0.7237	-0.3287	-0.358	-0.008615	-0.3117	-0.4482	-0.02167
ATP5G3	ATP5G3	ATP synthase, H+ transporting, mitochondrial Fo complex, subunit C3 (subunit 9)	HGNC:843	2q31.1	0.09368	-0.08907	0.1314	-0.01464	-0.3246	0.005098	0.1227	-0.387	-0.4505
ATP5I	ATP5I	ATP synthase, H+ transporting, mitochondrial Fo complex, subunit E	HGNC:846	4p16.3	0.6189	0.2081	0.2909	-0.511	-0.1338	-0.009902	1.0097	0.1257	1.4312
ATP5J	ATP5J	ATP synthase, H+ transporting, mitochondrial Fo complex, subunit F6	HGNC:847	21q21.1	0.9815	0.6931	0.9125	-0.1819	0.02915	-0.3807	1.2647	1.3073	1.2879
ATP5O	ATP5O	ATP synthase, H+ transporting, mitochondrial F1 complex, O subunit	HGNC:850	21q22	-0.2942	-0.5043	-0.3621	-0.1748	-0.4108	-0.3927	0.09093	-0.2807	-0.3328
ATP6AP1	ATP6AP1	ATPase, H+ transporting, lysosomal accessory protein 1	HGNC:868	Xq28	0.6663	0.735	0.6474	0.4531	-0.2954	0.6317	1.0875	1.0057	1.3381
ATP6V0A1	ATP6V0A1	ATPase, H+ transporting, lysosomal V0 subunit a1	HGNC:865	17q21	0.3548	0.7093	0.7484	0.8937	0.2738	0.7646	1.8467	1.3837	0.8049
ATP6V0B	ATP6V0B	ATPase, H+ transporting, lysosomal 21kDa, V0 subunit b	HGNC:861	1p32.3	0.1747	-0.392	0.1903	0.4717	-0.5748	0.1885	0.4723	0.09729	-0.7043
ATP6V0C	ATP6V0C	ATPase, H+ transporting, lysosomal 16kDa, V0 subunit c	HGNC:855	16p13.3	0.9615	0.5856	1.068	0.2552	-0.484	0.3545	1.1226	1.0976	0.2192
ATP6V0D1	ATP6V0D1	ATPase, H+ transporting, lysosomal 38kDa, V0 subunit d1	HGNC:13724	16q22	0.7077	0.574	0.2273	0.3733	-0.03235	-0.2384	0.8531	1.0418	0.8354
ATP6V1B2	ATP6V1B2	ATPase, H+ transporting, lysosomal 56/58kDa, V1 subunit B2	HGNC:854	8p21.3	0.1384	0.04247	0.3098	0.1195	-0.2135	0.03337	-0.06141	-0.3084	0.09383
ATP6V1C1	ATP6V1C1	ATPase, H+ transporting, lysosomal 42kDa, V1 subunit C1	HGNC:856	8p22.3	-0.3491	0.1653	-0.06711	-0.07565	1.0076	0.5131	0.5757	-0.3525	-0.05672
ATP6V1C2	ATP6V1C2	ATPase, H+ transporting, lysosomal 42kDa, V1 subunit C2	HGNC:18264	2p25.1	1.861	1.2417	1.6237	0.5528	0.5134	0.9827	1.4465	1.3727	0.6338
ATP6V1F	ATP6V1F	ATPase, H+ transporting, lysosomal 14kDa, V1 subunit F	HGNC:16832	7q32.1	0.08727	-0.2338	0.03411	0.2401	-0.1196	0.05345	0.7611	0.6992	1.034
ATP7A	ATP7A	ATPase, Cu++ transporting, alpha polypeptide	HGNC:869	Xq21.1	0.7746	0.3184	-0.175	-0.1789	0.1391	-0.1448	-0.07555	-0.2029	0.569
ATP7B	ATP7B	ATPase, Cu++ transporting, beta polypeptide	HGNC:870	13q14.3	0.5903	0.6397	-0.04028	0.06355	0.4185	0.5206	-0.8207	0.3188	-0.1614
ATP8A1	ATP8A1	ATPase, aminophospholipid transporter (APLT), class I, type 8A, member 1	HGNC:13531	4p13	0.1952	0.2883	0.1876	0.4513	-0.07665	0.177	-0.3381	0.4108	0.2224
ATRX	ATRX	alpha thalassemia/mental retardation syndrome X-linked	HGNC:886	Xq21.1	0.4683	0.2161	-0.3972	0.1765	0.06749	-0.06011	-0.5114	-0.5188	-0.7806
AUH	AUH	AU RNA binding protein/enoyl-CoA hydratase	HGNC:890	9q22	-0.01622	0.1875	-0.006852	0.3233	0.1936	0.2588	-0.1775	-0.3633	-0.7157
AURKB	AURKB	aurora kinase B	HGNC:11390	17p13.1	-1.969	-1.4408	-1.3036	-0.4558	-0.6961	-0.4699	-1.3438	-1.7365	-2.1467
AUTS2	AUTS2	autism susceptibility candidate 2	HGNC:14262	7q11.22	-0.02197	0.08148	-0.1741	-0.3959	-0.05409	-0.1331	-0.6353	-0.5501	-0.4041
AXIN1	AXIN1	axin 1	HGNC:903	16p13.3	-0.3237	-0.8391	0.1274	-0.02528	-0.2639	-0.2225	-0.2264	-0.5563	1.3465
AXIN2	AXIN2	axin 2	HGNC:904	17q23-q24	-0.6047	-0.08785	-0.2819	0.1802	0.03129	0.1733	-0.3675	-0.4284	-0.4786
AXL	AXL	AXL receptor tyrosine kinase	HGNC:905	19q13.1	-0.3588	-0.3882	-0.4291	0.6186	-0.1517	0.2616	0.4379	0.451	0.3851
AZGP1	AZGP1	alpha-2-glycoprotein 1, zinc-binding	HGNC:910	7q22.1	-0.09856	-0.0723	-0.287	-0.1552	-0.2036	-0.02985	-0.0645	0.1307	0.5649
AZU1	AZU1	azurocidin 1	HGNC:913	19p13.3	-0.4913	-0.6626	-0.5983	-0.4617	-0.3441	-0.305	-0.21	-0.2777	0.01038
B2M	B2M	beta-2-microglobulin	HGNC:914	15q21-q22.2	0.6629	0.4649	1.3416	-0.1798	-0.6071	-0.5576	0.8649	0.9452	1.1004
BAD	BAD	BCL2-associated agonist of cell death	HGNC:936	11q13.1	0.07508	0.03257	0.0001067	-0.1637	-0.08944	-0.07762	0.01325	-0.1192	0.194
BANF1	BANF1	barrier to autointegration factor 1	HGNC:17397	11q13.1	0.1219	0.2594	0.003863	-0.4432	-0.3938	-0.3907	-0.01914	0.2749	0.204
BAZ1B	BAZ1B	bromodomain adjacent to zinc finger domain, 1B	HGNC:961	7q11.23	-0.3125	-0.3981	-0.25	-0.1505	-0.3698	0.06188	-0.3156	-0.2277	-0.7618
BAZ2A	BAZ2A	bromodomain adjacent to zinc finger domain, 2A	HGNC:962	12q13.3	0.9804	1.0158	1.0594	0.03731	0.2605	0.6013	0.7054	1.0727	0.6453
BCAP31	BCAP31	B-cell receptor-associated protein 31	HGNC:16695	Xq28	0.3246	0.4	0.4311	0.2635	-0.3629	-0.2248	0.7245	0.6912	0.5425
BCAT2	BCAT2	branched chain amino-acid transaminase 2, mitochondrial	HGNC:977	19q13.33	0.2213	0.2806	-0.3679	0.2296	-0.1421	-0.3347	0.3926	-0.04943	-0.4848
BCHE	BCHE	butyrylcholinesterase	HGNC:983	3q26.1-q26.2	-0.9316	-0.8545	-0.6922	-0.3161	0.1767	-0.1289	-0.2418	-0.2653	-1.5682
BCKDHA	BCKDHA	branched chain keto acid dehydrogenase E1, alpha polypeptide	HGNC:986	19q13.1-q13.2	-0.2948	-0.4711	0.1175	-0.3911	-0.4594	-0.2464	-0.4303	0.1515	0.1233
BCKDHB	BCKDHB	branched chain keto acid dehydrogenase E1, beta polypeptide	HGNC:987	6q14.1	-0.5938	-0.3359	-0.2204	-0.2191	-0.1953	-0.07027	-0.221	-0.205	-0.8055
BCL2	BCL2	B-cell CLL/lymphoma 2	HGNC:990	18q21.3	0.7476	0.5016	0.2589	-0.2743	0.4578	-0.2053	-0.3264	0.1095	0.8557
BCL2A1	BCL2A1	BCL2-related protein A1	HGNC:991	15q24.3	2.0207	1.542	0.5279	0.6888	1.0441	0.772	1.3023	1.5711	1.7927
BCL2L2	BCL2L2	BCL2-like 2	HGNC:995	14q11.2-q12	-2.1229	-1.8764	-1.533	-0.4639	-0.2521	-0.3033	-0.394	-0.7831	-0.6681
BCL6	BCL6	B-cell CLL/lymphoma 6	HGNC:1001	3q27	-0.786	-0.5646	-0.3329	0.6059	0.09205	0.0678	-0.1019	-0.3135	-0.7711
BCL7B	BCL7B	B-cell CLL/lymphoma 7B	HGNC:1005	7q11.23	-1.1364	-0.8728	-1.0267	-0.4389	-0.4647	-0.6169	-1.5437	-1.2162	-1.2731
BCR	BCR	breakpoint cluster region	HGNC:1014	22q11	-0.05067	0.8214	-0.1374	0.1469	0.1223	0.1599	-0.5907	-0.5347	-0.6781
BDKRB2	BDKRB2	bradykinin receptor B2	HGNC:1030	14q32.1-q32.2	-0.07331	-0.2468	-0.2467	-0.09945	-0.3063	-0.2088	0.3762	-0.412	-0.7197
BDNF	BDNF	brain-derived neurotrophic factor	HGNC:1033	11p14.1	1.7462	0.9565	1.3012	1.0496	0.4346	0.03448	1.3523	0.561	-0.2399
BECN1	BECN1	beclin 1, autophagy related	HGNC:1034	17q21	0.3082	0.2541	-0.2029	-0.3955	0.1359	0.2196	0.4809	0.4017	0.4618
BET1	BET1	Bet1 golgi vesicular membrane trafficking protein	HGNC:14562	7q21.1-q22	-0.5904	-0.3435	-1.0933	0.453	-0.2153	-0.2468	-0.2342	-0.7273	-1.0408
BGLAP	BGLAP	bone gamma-carboxyglutamate (gla) protein	HGNC:1043	1q22	0.3975	0.2792	-0.2068	-1.0789	-0.2015	-0.2649	-0.04283	0.2731	1.0034
BHMT	BHMT	betaine--homocysteine S-methyltransferase	HGNC:1047	5q14.1	-1.1555	-1.3469	-0.8313	0.06677	-0.2176	0.06017	-0.4447	-1.3351	-0.9508
BIN1	BIN1	bridging integrator 1	HGNC:1052	2q14	-0.4759	-0.557	0.7804	0.02146	-0.1201	0.1327	-0.09868	0.1878	-0.1797
BIRC2	BIRC2	baculoviral IAP repeat containing 2	HGNC:590	11q22	-0.1508	-0.2993	-0.2481	-0.3192	-0.1752	-0.5381	0.2647	-0.6294	-0.737
BIRC3	BIRC3	baculoviral IAP repeat containing 3	HGNC:591	11q22	0.4593	0.1786	0.3128	0.06256	-0.1235	0.1111	0.861	0.04854	-0.2031
BIRC5	BIRC5	baculoviral IAP repeat containing 5	HGNC:593	17q25.3	0.1995	0.003421	0.2787	0.3645	-0.4693	-0.845	1.5069	0.7313	0.6395
BLM	BLM	Bloom syndrome, RecQ helicase-like	HGNC:1058	15q26.1	-0.6836	-0.9071	0.5077	-0.9323	-0.5386	-0.234	-0.8361	-0.5957	-0.6302
BLMH	BLMH	bleomycin hydrolase	HGNC:1059	17q11.2	0.5371	0.6232	0.2366	0.2243	-0.02245	0.4508	0.6824	1.2177	-0.2091
BLZF1	BLZF1	basic leucine zipper nuclear factor 1	HGNC:1065	1q24	0.1892	-0.1491	0.1464	0.1026	0.01535	-0.4475	0.2069	0.1211	0.4112
BMI1	BMI1	BMI1 polycomb ring finger oncogene	HGNC:1066	10p13	-1.4984	-0.7004	-0.5912	-0.4364	-0.1553	-0.2991	-0.2096	-0.2819	-0.9087
BMP1	BMP1	bone morphogenetic protein 1	HGNC:1067	8p21	0.3203	0.03733	0.1857	0.02387	-0.01206	0.09198	0.1356	0.00887	-0.07452
BMP2	BMP2	bone morphogenetic protein 2	HGNC:1069	20p12	0.2827	0.321	-0.00123	-0.1563	0.05631	0.1248	0.08925	0.06216	-0.8712
BMP4	BMP4	bone morphogenetic protein 4	HGNC:1071	14q22-q23	-2.3357	-2.6137	-2.0674	-0.4563	-0.1495	-0.8152	-1.5459	-2.7506	-2.288
BMP6	BMP6	bone morphogenetic protein 6	HGNC:1073	6p24-p23	0.9347	0.4588	0.486	0.4095	0.07651	0.2938	0.3702	0.07513	-0.1894
BMP8A	BMP8A	bone morphogenetic protein 8a	HGNC:21650	1p35-p32	0.2282	-0.07334	-0.09805	0.338	-0.008874	0.1561	0.03981	0.2958	-0.08644
BMPR2	BMPR2	bone morphogenetic protein receptor, type II (serine/threonine kinase)	HGNC:1078	2q33-q34	0.1042	0.5177	-0.8131	-0.01364	-0.3122	-0.6178	0.1115	-0.5341	-0.5418
BNIP2	BNIP2	BCL2/adenovirus E1B 19kDa interacting protein 2	HGNC:1083	15q21.3	-0.1022	0.5205	0.2139	-0.01031	0.2754	0.6668	0.1702	0.478	0.5798
BOK	BOK	BCL2-related ovarian killer	HGNC:1087	2q37.3	-0.1884	-0.2145	-0.03768	0.07101	-0.08903	0.05311	0.1657	-0.215	-0.7533
BPGM	BPGM	2,3-bisphosphoglycerate mutase	HGNC:1093	7q33	1.805	1.4034	1.0528	0.3685	0.5594	0.3135	-0.8318	0.6345	1.8469
BPHL	BPHL	biphenyl hydrolase-like (serine hydrolase)	HGNC:1094	6p25	-0.2626	-0.1481	-0.133	-0.05728	0.08695	0.1393	0.3719	0.452	0.1033
BRAF	BRAF	v-raf murine sarcoma viral oncogene homolog B	HGNC:1097	7q34	0.3078	0.4257	0.3776	0.2571	-0.1598	0.1302	1.5808	0.6053	-0.5478
BRCA1	BRCA1	breast cancer 1, early onset	HGNC:1100	17q21.31	0.3484	0.2842	-0.09567	0.2923	0.06164	-0.6073	0.4766	-0.07351	-0.1736
BRCA2	BRCA2	breast cancer 2, early onset	HGNC:1101	13q12-q13	-0.6981	-0.8247	-0.4036	-0.4957	-0.2499	-0.4325	-0.3445	0.1599	0.9149
BRD3	BRD3	bromodomain containing 3	HGNC:1104	9q34	-0.4242	-0.2604	0.2575	0.1943	-0.322	0.3406	0.4861	-0.286	-0.6748
BRD8	BRD8	bromodomain containing 8	HGNC:19874	5q31	-0.3674	0.3834	-0.5052	0.07613	0.1056	0.08801	-0.4841	-0.4234	-0.4865
BRE	BRE	brain and reproductive organ-expressed (TNFRSF1A modulator)	HGNC:1106	2p23	0.04187	0.01771	-0.1952	0.4642	-0.1499	0.2594	0.1273	0.3749	-1.2719
BSG	BSG	basigin (Ok blood group)	HGNC:1116	19p13.3	1.1562	0.8444	1.1373	-0.3421	-0.5317	-0.4292	1.6427	1.3054	1.0694
BTAF1	BTAF1	BTAF1 RNA polymerase II, B-TFIID transcription factor-associated, 170kDa	HGNC:17307	10q22-q23	-0.00498	-0.4552	-0.02359	0.5452	-0.114	0.1419	-0.1643	0.4445	1.1577
BTD	BTD	biotinidase	HGNC:1122	3p25	-0.5942	-0.8948	0.5807	-0.5451	-0.1566	-0.2311	-0.2351	-0.5748	-0.3797
BTG1	BTG1	B-cell translocation gene 1, anti-proliferative	HGNC:1130	12q21.33	-1.4832	-0.8207	-1.2608	-0.1694	-0.01236	-0.4168	-0.8816	-0.8553	-1.0947
BTG2	BTG2	BTG family, member 2	HGNC:1131	1q32	-0.7605	-0.9162	-0.7308	-0.4425	-0.2936	-0.4425	-0.7256	-0.6793	-1.2284
BTG3	BTG3	BTG family, member 3	HGNC:1132	21q21.1	-0.1285	0.315	0.1824	-0.7384	0.1288	0.04006	-0.5621	-0.2202	0.3627
BTK	BTK	Bruton agammaglobulinemia tyrosine kinase	HGNC:1133	Xq21.33-q22	1.0513	0.7316	0.183	0.2179	0.1702	0.09567	-0.546	0.3365	0.5796
BTN2A1	BTN2A1	butyrophilin, subfamily 2, member A1	HGNC:1136	6p22.1	-1.0047	-0.417	-0.7905	0.06686	-0.3264	0.06637	-0.001791	-0.1991	-0.2061
BTN2A2	BTN2A2	butyrophilin, subfamily 2, member A2	HGNC:1137	6p22.1	-0.713	-0.03797	-0.5974	0.2037	-0.2251	0.03997	-0.2865	-0.697	-0.6382
BTN3A1	BTN3A1	butyrophilin, subfamily 3, member A1	HGNC:1138	6p22.1	1.2695	1.1186	0.7294	0.7253	0.2708	0.485	0.8709	0.3078	0.4713
BTN3A3	BTN3A3	butyrophilin, subfamily 3, member A3	HGNC:1140	6p22.1	-0.6781	0.1052	-0.3281	0.235	0.1415	-0.0008371	-0.3159	-0.2672	-0.1983
BUB1	BUB1	BUB1 mitotic checkpoint serine/threonine kinase	HGNC:1148	2q13	-0.7187	-0.05373	-1.0387	-0.6292	0.08157	-0.3279	-0.8951	-0.2404	-0.5117
BYSL	BYSL	bystin-like	HGNC:1157	6p21.1	-0.9505	-1.293	-0.5709	-0.3993	-0.2638	0.277	-0.8399	-1.1012	-1.0285
C1ORF21	C1orf21	chromosome 1 open reading frame 21	HGNC:15494	1q25	1.0399	0.7631	1.1393	0.4524	-0.3363	0.006015	1.2435	1.2118	1.2243
C21ORF33	C21orf33	chromosome 21 open reading frame 33	HGNC:1273	21q22.3	0.1609	-0.06789	0.1031	-0.6059	0.04497	-0.3624	0.4881	0.5208	1.0342
C4A	C4A	complement component 4A (Rodgers blood group)	HGNC:1323	6p21.3	0.3176	0.1661	0.2637	-0.07369	-0.008649	-0.08955	0.06899	0.2594	0.6835
C5	C5	complement component 5	HGNC:1331	9q33-q34	0.2129	0.1743	0.1164	-0.2221	0.299	0.03155	1.1024	-0.1545	0.1349
C8B	C8B	complement component 8, beta polypeptide	HGNC:1353	1p32.2	0.1146	-0.02868	0.1441	-0.1897	-0.04374	-0.1949	0.4904	0.06845	0.6279
CA2	CA2	carbonic anhydrase II	HGNC:1373	8q21.2	1.006	0.05836	0.5567	0.3249	-0.1929	0.2588	0.4075	0.7081	0.03696
CA3	CA3	carbonic anhydrase III, muscle specific	HGNC:1374	8q21.2	-0.1492	0.02387	0.01157	-0.191	-0.131	-0.118	-0.04646	0.09613	0.3757
CA4	CA4	carbonic anhydrase IV	HGNC:1375	17q23.1	-1.1717	-0.4781	-0.66	-0.01062	-0.03406	0.02987	-0.2627	-0.4844	-1.1766
CA5A	CA5A	carbonic anhydrase VA, mitochondrial	HGNC:1377	16q24.2	2.0388	1.5611	2.0052	0.8643	0.425	0.571	1.3266	1.7532	2.3255
CA6	CA6	carbonic anhydrase VI	HGNC:1380	1p36.2	0.4689	0.4577	0.04535	0.1643	-0.3117	0.009993	0.3993	-0.08357	0.04452
CACNA1D	CACNA1D	calcium channel, voltage-dependent, L type, alpha 1D subunit	HGNC:1391	3p14.3	0.6762	0.6238	1.0866	0.2371	0.1188	0.2907	-0.3508	-0.4036	0.1362
CACNA2D2	CACNA2D2	calcium channel, voltage-dependent, alpha 2/delta subunit 2	HGNC:1400	3p21.3	-0.006702	-0.06113	0.2112	0.2479	0.3002	0.5382	0.02502	0.0646	-0.4073
CACNB3	CACNB3	calcium channel, voltage-dependent, beta 3 subunit	HGNC:1403	12q13	-0.6305	-0.4173	-0.2982	0.4471	0.2677	0.6353	-0.06146	-0.201	-0.759
CALB1	CALB1	calbindin 1, 28kDa	HGNC:1434	8q21.3	0.6586	0.3221	0.2934	0.3361	-0.3137	-0.206	0.3743	0.1696	0.389
CALCRL	CALCRL	calcitonin receptor-like	HGNC:16709	2q21.1-q21.3	0.02863	-0.2847	0.05945	-0.2734	-0.01043	-0.09652	0.6201	0.5817	0.4238
CALR	CALR	calreticulin	HGNC:1455	19p13.3-p13.2	-0.05249	-0.1965	-0.3288	-0.06723	0.2297	0.2293	0.7289	0.6333	1.0975
CALU	CALU	calumenin	HGNC:1458	7q32	-0.2159	-0.4795	0.1333	0.5938	-0.05562	0.4954	0.0006134	-0.2893	-0.07811
CAMK1	CAMK1	calcium/calmodulin-dependent protein kinase I	HGNC:1459	3p25.3	-1.0809	-0.7073	-0.4315	-0.04139	-0.08645	-0.0439	-0.2451	-0.3944	0.1108
CAMK4	CAMK4	calcium/calmodulin-dependent protein kinase IV	HGNC:1464	5q22.1	0.3854	0.4119	-0.03648	-0.1549	0.3505	-0.2004	-0.6007	0.2243	0.7752
CANX	CANX	calnexin	HGNC:1473	5q35	-0.2115	-0.2309	-0.1758	0.1791	0.3143	0.05254	-0.04751	0.1106	-0.6431
CAPG	CAPG	capping protein (actin filament), gelsolin-like	HGNC:1474	2p11.2	0.246	0.02399	0.04407	-0.1328	0.278	0.2014	0.8581	0.6225	0.4086
CAPN12	CAPN12	calpain 12	HGNC:13249	19q13.2	1.0927	2.0947	1.9828	0.1927	0.7058	0.5603	1.2631	1.455	0.9877
CAPN3	CAPN3	calpain 3, (p94)	HGNC:1480	15q15.1	0.4371	0.2018	0.4601	0.1297	0.05511	-0.09583	-0.08087	0.06522	0.129
CAPN5	CAPN5	calpain 5	HGNC:1482	11q14	-0.3332	0.07816	-0.2772	0.7465	-0.07469	0.259	0.1823	-0.1101	-0.4755
CAPN6	CAPN6	calpain 6	HGNC:1483	Xq23	0.7001	0.79	0.4468	0.6451	0.3048	-0.3206	0.8212	-0.2061	-0.03573
CAPNS1	CAPNS1	calpain, small subunit 1	HGNC:1481	19q13.1	0.5462	0.2608	0.383	-0.06623	-0.754	-0.1135	0.6833	0.5225	0.6544
CAPZA2	CAPZA2	capping protein (actin filament) muscle Z-line, alpha 2	HGNC:1490	7q31.2-q31.3	-0.4086	-0.1654	0.02794	-0.6959	-0.5789	0.2441	0.8413	0.8572	0.5863
CAPZB	CAPZB	capping protein (actin filament) muscle Z-line, beta	HGNC:1491	1p36.1	0.1975	-0.0924	0.1188	-0.7595	-0.5248	-0.07313	-0.8964	0.4827	0.8526
CARS	CARS	cysteinyl-tRNA synthetase	HGNC:1493	11p15.5	-1.712	-1.6156	-1.1734	0.06496	-0.8287	-0.0238	-0.9294	-1.6465	-1.4281
CASK	CASK	calcium/calmodulin-dependent serine protein kinase (MAGUK family)	HGNC:1497	Xp11.4	-0.1138	3.4713	4.2682	-0.1745	-0.1024	-0.3235	3.4674	4.3512	3.6708
CASP10	CASP10	caspase 10, apoptosis-related cysteine peptidase	HGNC:1500	2q33-q34	0.4727	0.1181	0.4139	0.2233	0.4689	0.2131	-0.4987	0.5633	0.9751
CASP2	CASP2	caspase 2, apoptosis-related cysteine peptidase	HGNC:1503	7q34-q35	-1.8178	-1.9504	-1.1378	0.1469	-0.1939	0.1056	-2.1226	-2.1366	-1.8606
CASP3	CASP3	caspase 3, apoptosis-related cysteine peptidase	HGNC:1504	4q34	-0.4996	-0.2092	-0.07316	-0.5046	-0.292	-0.2777	-0.3746	-0.3464	-0.1683
CASP5	CASP5	caspase 5, apoptosis-related cysteine peptidase	HGNC:1506	11q22.2-q22.3	-1.3109	-0.9105	-0.8911	-0.2434	-0.0132	-0.1335	-0.4268	-0.3996	0.2805
CASP6	CASP6	caspase 6, apoptosis-related cysteine peptidase	HGNC:1507	4q25	-0.2829	-0.3887	0.05848	-0.179	-0.0005379	-0.2486	0.542	0.2183	0.156
CASP7	CASP7	caspase 7, apoptosis-related cysteine peptidase	HGNC:1508	10q25	-0.3354	-0.3529	0.2099	0.3805	-0.6905	0.09637	-0.3052	-0.6289	-1.5052
CASP8	CASP8	caspase 8, apoptosis-related cysteine peptidase	HGNC:1509	2q33-q34	-0.1491	-0.1173	-0.08672	-0.3081	-0.1119	0.1494	0.2614	0.2005	-1.0683
CASP9	CASP9	caspase 9, apoptosis-related cysteine peptidase	HGNC:1511	1p36.21	-1.0041	-0.7687	-0.7375	-0.07344	-0.1557	-0.3856	-0.4102	-0.5292	-0.4949
CASR	CASR	calcium-sensing receptor	HGNC:1514	3q21.1	-0.07242	0.01056	0.2538	-0.22	-0.4985	0.08595	0.6471	0.1422	0.1241
CAT	CAT	catalase	HGNC:1516	11p13	-0.2395	-0.2159	-0.1549	-0.02492	0.04561	-0.4203	0.2359	0.03308	-1.2999
CAV1	CAV1	caveolin 1, caveolae protein, 22kDa	HGNC:1527	7q31	0.8322	0.5611	0.6983	-0.0724	0.0689	-0.5567	1.4873	1.0254	1.2958
CBFA2T2	CBFA2T2	core-binding factor, runt domain, alpha subunit 2; translocated to, 2	HGNC:1536	20q11	0.7483	0.701	0.8451	0.5673	-0.356	0.2493	0.3897	0.1873	0.3888
CBFB	CBFB	core-binding factor, beta subunit	HGNC:1539	16q22.1	-0.132	0.1528	0.1871	-0.1991	0.3116	-0.2705	0.4116	-0.121	-0.1205
CBL	CBL	Cbl proto-oncogene, E3 ubiquitin protein ligase	HGNC:1541	11q23.3	-0.06381	-0.3535	-0.1081	0.107	-0.1872	0.03551	-0.03253	-0.1142	-0.1933
CBX1	CBX1	chromobox homolog 1	HGNC:1551	17q21.32	0.104	0.3139	-0.2983	-0.4837	0.3347	0.3982	-0.09027	-0.159	0.4366
CBX3	CBX3	chromobox homolog 3	HGNC:1553	7p15.2	-0.5678	-0.2879	-0.2241	-0.1617	-0.002925	-0.1389	-0.292	-0.6353	-0.8938
CBX5	CBX5	chromobox homolog 5	HGNC:1555	12q13.13	-0.4947	-0.2785	-0.2672	-0.2677	-0.02221	-0.08893	-0.07496	-0.6259	-0.3109
CCL11	CCL11	chemokine (C-C motif) ligand 11	HGNC:10610	17q21.1-q21.2	0.2335	0.3394	0.2965	0.3396	-0.3018	0.1189	0.4656	0.3868	-0.1761
CCL13	CCL13	chemokine (C-C motif) ligand 13	HGNC:10611	17q11.2	-0.2022	0.2583	-0.1969	0.3157	0.3399	-0.03838	-0.3543	-0.1605	-0.2112
CCL15	CCL15	chemokine (C-C motif) ligand 15	HGNC:10613	17q11.2	-0.5261	-0.4256	-0.1911	-0.9508	-0.573	-0.5468	-0.1376	-0.1783	-0.2269
CCL18	CCL18	chemokine (C-C motif) ligand 18 (pulmonary and activation-regulated)	HGNC:10616	17q11.2	0.2434	0.2245	0.3731	-0.09276	0.2475	-0.2338	-0.03242	0.4445	0.6489
CCL19	CCL19	chemokine (C-C motif) ligand 19	HGNC:10617	9p13	1.0884	0.04511	0.4453	0.463	0.4211	-0.0001567	1.2472	0.118	-0.8259
CCL25	CCL25	chemokine (C-C motif) ligand 25	HGNC:10624	19p13.2	0.2625	-0.02859	-0.07888	-0.3425	0.1614	-0.154	-0.1822	-0.1617	0.7076
CCL3	CCL3	chemokine (C-C motif) ligand 3	HGNC:10627	17q12	0.6498	0.3346	0.1327	-0.3927	0.3743	0.1822	0.3658	1.0076	1.1722
CCNA2	CCNA2	cyclin A2	HGNC:1578	4q27	-1.1803	-0.3115	-0.4153	-0.6134	0.5634	-0.4502	-0.4903	-0.8275	-0.4911
CCNB2	CCNB2	cyclin B2	HGNC:1580	15q21.3	-1.8965	-1.9077	-1.2884	-0.8443	-1.1505	-0.6445	-1.8389	-2.1349	-2.1895
CCNC	CCNC	cyclin C	HGNC:1581	6q21	-0.6074	-0.3219	-0.8666	-0.3915	0.4971	-0.08163	-1.0128	-0.466	0.02965
CCND1	CCND1	cyclin D1	HGNC:1582	11q13	0.9352	0.6048	0.695	0.3525	-0.215	0.2074	0.3905	0.1037	0.2765
CCNF	CCNF	cyclin F	HGNC:1591	16p13.3	-1.81	-0.7245	-0.06555	-0.6269	-0.6807	-0.733	-1.2185	-0.9543	-1.5743
CCNG1	CCNG1	cyclin G1	HGNC:1592	5q32-q34	-1.7002	-0.0699	-1.0881	-0.6379	0.1229	-0.2107	-0.7459	-0.9798	-1.7978
CCNG2	CCNG2	cyclin G2	HGNC:1593	4q21.22	-0.8956	-0.9302	-1.28	-1.1243	-0.3033	-0.6936	-0.5229	-0.5183	-0.4273
CCNH	CCNH	cyclin H	HGNC:1594	5q13.3-q14	-0.2859	0.1017	-0.5268	0.1515	0.1178	-0.04729	-0.2166	-0.2189	-0.2598
CCNK	CCNK	cyclin K	HGNC:1596	14q32	1.0141	0.377	0.816	-0.1381	-0.1732	-0.1651	0.2761	0.1041	0.1819
CCNT2	CCNT2	cyclin T2	HGNC:1600	2q21.3	0.8668	0.3152	0.6915	-0.3338	0.193	0.5256	-0.2977	0.1853	0.9876
CCR6	CCR6	chemokine (C-C motif) receptor 6	HGNC:1607	6q27	0.3681	0.2161	-0.03279	0.1221	0.09538	-0.2236	0.4602	0.5371	0.09669
CCS	CCS	copper chaperone for superoxide dismutase	HGNC:1613	11q13.2	-0.3212	-0.3258	-0.5251	0.6146	0.2701	0.4893	0.03831	-0.565	-0.3508
CCT2	CCT2	chaperonin containing TCP1, subunit 2 (beta)	HGNC:1615	12q14	1.2877	0.5569	0.3695	0.1891	0.4815	0.1908	1.2803	1.2647	0.4731
CCT4	CCT4	chaperonin containing TCP1, subunit 4 (delta)	HGNC:1617	2p15	-0.473	-0.8482	-0.446	-0.6032	-0.05625	0.1306	-1.0152	-0.9598	-0.8894
CCT5	CCT5	chaperonin containing TCP1, subunit 5 (epsilon)	HGNC:1618	5p15.2	0.02345	0.3305	0.01043	-0.6604	-0.2245	-0.7593	0.4951	0.4868	-0.2166
CCT6A	CCT6A	chaperonin containing TCP1, subunit 6A (zeta 1)	HGNC:1620	7p11.2	-0.8638	-0.7212	-1.0013	-0.146	0.01221	0.1738	-0.3745	-0.7274	0.03114
CCT6B	CCT6B	chaperonin containing TCP1, subunit 6B (zeta 2)	HGNC:1621	17q	0.3933	0.04905	-0.05237	-0.1142	0.356	0.3351	0.5928	0.1765	0.4568
CCT7	CCT7	chaperonin containing TCP1, subunit 7 (eta)	HGNC:1622	2p13.2	-0.434	-0.2793	-0.0265	-0.2686	-0.4827	-0.04072	-0.2866	-0.7238	-0.1032
CCT8	CCT8	chaperonin containing TCP1, subunit 8 (theta)	HGNC:1623	21q21.3	-0.7892	-0.7499	-0.2988	-0.6922	-0.4892	-0.3246	-0.06704	-0.1674	-0.4134
CD14	CD14	CD14 molecule	HGNC:1628	5q31.3	0.08866	0.239	0.2492	0.07304	0.1102	-0.08338	-0.2027	0.1417	0.1421
CD1C	CD1C	CD1c molecule	HGNC:1636	1q23.1	0.4117	0.1996	0.06601	0.2818	-0.09411	-0.06675	0.3002	0.1714	0.2758
CD1D	CD1D	CD1d molecule	HGNC:1637	1q23.1	0.4703	0.3985	0.218	-0.06592	0.0202	0.1173	-0.9548	0.2182	0.652
CD22	CD22	CD22 molecule	HGNC:1643	19q13.1	-0.3435	0.1204	-0.2153	0.4847	0.1828	0.04733	0.2513	-0.0254	-1.2523
CD24	CD24	CD24 molecule	HGNC:1645	6q21	-2.4807	-2.2293	-1.4227	-0.7276	-0.9306	-0.6442	-0.8605	-1.862	-1.7029
CD34	CD34	CD34 molecule	HGNC:1662	1q32	0.2377	0.3234	0.6536	0.0693	0.1976	0.05962	0.1209	0.2192	0.1491
CD36	CD36	CD36 molecule (thrombospondin receptor)	HGNC:1663	7q11.2	0.5687	0.3321	0.1318	-0.1689	0.2799	0.5376	-0.0347	0.279	0.7933
CD3G	CD3G	CD3g molecule, gamma (CD3-TCR complex)	HGNC:1675	11q23	0.52	0.5964	-0.04905	0.08454	0.2036	-0.3307	0.009537	0.2324	0.643
CD44	CD44	CD44 molecule (Indian blood group)	HGNC:1681	11p13	-0.2938	-0.5254	-0.2104	-0.1289	0.008969	0.1483	0.7261	0.2437	-0.1961
CD47	CD47	CD47 molecule	HGNC:1682	3q13.1-q13.2	0.2165	0.4575	0.03421	-0.4327	0.04684	0.01231	-1.1849	-0.3122	-0.4024
CD58	CD58	CD58 molecule	HGNC:1688	1p13	-0.04784	-0.2751	-0.5747	0.8457	0.9453	0.4425	0.2474	-0.3827	-0.7777
CD59	CD59	CD59 molecule, complement regulatory protein	HGNC:1689	11p13	1.2318	1.0941	0.8897	-0.02555	-0.1224	-0.1807	0.7743	0.8009	0.9131
CD72	CD72	CD72 molecule	HGNC:1696	9p	0.8191	0.5421	0.243	0.4022	-0.1466	0.09983	0.05255	0.5476	-0.3814
CD79A	CD79A	CD79a molecule, immunoglobulin-associated alpha	HGNC:1698	19q13.2	1.0297	0.6376	0.781	0.481	0.3765	0.0561	0.8348	0.2158	0.2632
CD81	CD81	CD81 molecule	HGNC:1701	11p15.5	0.4513	0.1421	0.6307	0.3715	-0.1144	0.08147	1.4291	0.8668	0.618
CD83	CD83	CD83 molecule	HGNC:1703	6p23	-0.00727	-0.02492	-0.3644	-0.8738	-0.114	0.05229	-0.2177	-0.1346	-0.5259
CD8A	CD8A	CD8a molecule	HGNC:1706	2p12	1.6243	0.7754	0.8506	0.7804	0.01291	0.2625	0.6011	0.4613	-0.1693
CD9	CD9	CD9 molecule	HGNC:1709	12p13	0.923	0.2213	0.9363	0.2485	0.2862	0.1861	0.5026	0.8217	0.8767
CD99	CD99	CD99 molecule	HGNC:7082	Xp22.32 and Yp11.3	-0.4561	-0.7236	-0.5326	-0.1973	-0.3024	-0.07938	-0.02595	-0.1987	-0.5756
CD99L2	CD99L2	CD99 molecule-like 2	HGNC:18237	Xq28	1.1034	0.6309	0.243	-0.4133	-0.0261	-0.07208	-0.3105	0.4908	0.7486
CDC16	CDC16	cell division cycle 16	HGNC:1720	13q34	-1.2156	-0.6799	-0.8007	0.127	-0.08228	0.2601	-0.0539	-1.0198	-1.2809
CDC25A	CDC25A	cell division cycle 25A	HGNC:1725	3p21	-0.1161	0.5237	-0.2395	-0.3206	-0.1312	-0.4807	-0.2937	-0.4756	-0.9586
CDC25B	CDC25B	cell division cycle 25B	HGNC:1726	20p13	-1.7799	-0.9032	-1.4595	-0.1417	-0.2612	-0.1206	-0.9924	-1.375	-1.2415
CDC27	CDC27	cell division cycle 27	HGNC:1728	17q21.32	1.0525	-0.02739	0.1413	-0.1925	-0.2117	-0.1717	0.5549	0.9033	0.7794
CDC37	CDC37	cell division cycle 37	HGNC:1735	19p13.2	0.728	0.3959	0.5801	0.3581	0.2406	0.2169	0.7069	0.1979	0.2729
CDC42	CDC42	cell division cycle 42	HGNC:1736	1p36.1	0.1996	0.2892	0.4047	-0.4221	-0.09323	-0.36	-0.1377	0.08967	-0.1783
CDC42BPA	CDC42BPA	CDC42 binding protein kinase alpha (DMPK-like)	HGNC:1737	1q42.11	-0.9142	-0.02154	-0.5799	0.3403	-0.1656	-0.183	-0.2283	-0.596	0.03757
CDC42EP1	CDC42EP1	CDC42 effector protein (Rho GTPase binding) 1	HGNC:17014	22q13.1	-1.4983	-1.3986	-0.8324	-0.2723	-0.1065	0.1846	-1.0327	-1.2301	-1.1013
CDC5L	CDC5L	cell division cycle 5-like	HGNC:1743	6p21.1	-0.1817	0.09251	-0.1873	-0.4003	-0.05089	-0.1112	-0.5574	-0.8815	-0.7701
CDC6	CDC6	cell division cycle 6	HGNC:1744	17q21.3	-1.3612	-1.0695	-1.1393	0.07509	0.1038	-0.2779	-0.3576	-0.5739	-0.7324
CDC7	CDC7	cell division cycle 7	HGNC:1745	1p22	-0.2872	-0.4031	-0.06338	-0.6416	-0.1896	-0.3738	-0.8117	-0.3539	-0.1559
CDH11	CDH11	cadherin 11, type 2, OB-cadherin (osteoblast)	HGNC:1750	16q21	1.2602	0.759	0.7299	0.04942	0.2951	0.01418	0.1356	0.6463	0.2841
CDH17	CDH17	cadherin 17, LI cadherin (liver-intestine)	HGNC:1756	8q22.1	0.6245	0.5365	0.08997	0.6439	-0.2986	0.3778	0.724	0.2581	0.03191
CDH4	CDH4	cadherin 4, type 1, R-cadherin (retinal)	HGNC:1763	20q13.3	0.6713	0.5447	0.4393	0.2231	0.1141	0.02228	0.3617	0.1354	-0.2074
CDIPT	CDIPT	CDP-diacylglycerol--inositol 3-phosphatidyltransferase	HGNC:1769	16p11.2	-0.4847	-0.3073	-0.281	-0.2035	-0.2012	-0.2032	0.2731	0.215	-0.1567
CDK10	CDK10	cyclin-dependent kinase 10	HGNC:1770	16q24.3	-1.1632	-0.9764	-0.322	0.5903	0.1428	0.2934	0.03643	-0.1703	-0.5066
CDK2	CDK2	cyclin-dependent kinase 2	HGNC:1771	12q13	-0.9636	-0.7204	-0.3395	-0.7075	-0.5331	-0.2402	-0.4445	-0.4407	0.4882
CDK2AP1	CDK2AP1	cyclin-dependent kinase 2 associated protein 1	HGNC:14002	12q24	1.0429	1.0264	0.3438	0.2752	0.6739	0.2845	0.6103	0.3601	0.6948
CDK4	CDK4	cyclin-dependent kinase 4	HGNC:1773	12q13	-0.6326	-0.6936	-0.6995	-0.5837	-0.3912	-0.675	-0.5042	-0.1935	-0.4058
CDK5	CDK5	cyclin-dependent kinase 5	HGNC:1774	7q36	-0.5159	0.2252	0.02095	0.3019	0.09256	-0.4068	0.3101	-0.2469	0.103
CDK7	CDK7	cyclin-dependent kinase 7	HGNC:1778	5q12.1	-1.478	-0.7296	-0.8517	-0.6283	-0.4694	-0.5367	-0.887	-1.1089	-1.2721
CDK8	CDK8	cyclin-dependent kinase 8	HGNC:1779	13q12	-1.5623	-1.1648	-0.6991	-0.7448	-0.6748	-0.3736	-0.3103	-0.4089	-0.7905
CDK9	CDK9	cyclin-dependent kinase 9	HGNC:1780	9q34.1	0.0236	-0.1767	0.1308	0.6453	-0.04893	0.7939	0.6336	-0.08266	-0.3618
CDKL5	CDKL5	cyclin-dependent kinase-like 5	HGNC:11411	Xp22	-0.3829	0.3039	0.1279	0.03165	0.1065	0.1546	0.1071	0.08274	-0.7637
CDKN1B	CDKN1B	cyclin-dependent kinase inhibitor 1B (p27, Kip1)	HGNC:1785	12p13.1-p12	-0.812	-0.2184	-0.9001	-0.178	0.001161	-0.3305	-0.4241	-0.7254	-1.0877
CDKN2A	CDKN2A	cyclin-dependent kinase inhibitor 2A	HGNC:1787	9p21	0.1432	0.1246	0.4139	-0.281	-0.07288	0.5115	-1.0816	-0.2318	0.5027
CDKN2C	CDKN2C	cyclin-dependent kinase inhibitor 2C (p18, inhibits CDK4)	HGNC:1789	1p32.3	-1.047	-0.4584	-0.5213	-0.8636	-0.5252	-0.5066	-0.9695	-0.2729	-0.7381
CDKN3	CDKN3	cyclin-dependent kinase inhibitor 3	HGNC:1791	14q22	-1.4833	-0.9076	-1.3815	-1.4918	-0.8448	-0.2815	-0.9617	-0.7106	-0.5742
CDO1	CDO1	cysteine dioxygenase type 1	HGNC:1795	5q23.2	0.7009	0.07193	0.6204	-0.1344	-0.1384	0.4638	0.3671	0.6628	1.7543
CDR2	CDR2	cerebellar degeneration-related protein 2, 62kDa	HGNC:1799	16p13.1-p12	0.6997	0.2207	0.3557	0.2758	-0.1599	0.1713	0.3966	-0.3342	-0.9557
CEACAM1	CEACAM1	carcinoembryonic antigen-related cell adhesion molecule 1 (biliary glycoprotein)	HGNC:1814	19q13.2	-0.5591	-0.01292	-0.5483	0.1556	0.4017	0.05948	-0.08311	-0.1237	0.07449
CEACAM5	CEACAM5	carcinoembryonic antigen-related cell adhesion molecule 5	HGNC:1817	19q13.1-q13.2	0.354	0.1174	0.3191	0.8901	-0.207	0.3377	0.6219	1.0298	1.1113
CEBPG	CEBPG	CCAAT/enhancer binding protein (C/EBP), gamma	HGNC:1837	19q13.2	-1.1006	-1.0618	-0.9307	-0.0334	-0.8702	-0.2908	-1.0838	-0.8465	-1.2827
CELSR2	CELSR2	cadherin, EGF LAG seven-pass G-type receptor 2	HGNC:3231	1p13.3	-0.05386	-0.0257	-0.1184	-0.2877	-0.0235	0.1981	0.2644	0.4975	2.1909
CENPB	CENPB	centromere protein B, 80kDa	HGNC:1852	20p13	0.4051	-1.0794	-1.3502	0.1115	0.2423	0.1539	-0.6518	-0.7736	-0.9976
CENPF	CENPF	centromere protein F, 350/400kDa	HGNC:1857	1q41	-1.7329	-1.3374	-1.4681	-0.9475	-0.6144	-0.5246	-1.4104	-1.0509	-1.9434
CETN1	CETN1	centrin, EF-hand protein, 1	HGNC:1866	18p11.32	0.504	0.2999	0.1003	-0.1782	-0.06731	-0.0826	0.06512	0.7756	1.2614
CETN2	CETN2	centrin, EF-hand protein, 2	HGNC:1867	Xq28	0.8029	0.5968	0.9894	-0.1598	-0.1701	-0.1867	1.1797	0.7066	0.5638
CETN3	CETN3	centrin, EF-hand protein, 3	HGNC:1868	5q14.3	1.2028	1.1617	0.919	0.4025	0.6972	0.3491	1.0784	1.0434	1.2473
CETP	CETP	cholesteryl ester transfer protein, plasma	HGNC:1869	16q13	0.6423	0.4684	0.06857	-0.1046	0.1002	-0.1307	0.06149	0.009401	0.4411
CFLAR	CFLAR	CASP8 and FADD-like apoptosis regulator	HGNC:1876	2q33-q34	-0.2492	-0.5878	-0.3215	-0.7016	2.0103	1.3762	0.2701	-0.1771	-0.5409
CGA	CGA	glycoprotein hormones, alpha polypeptide	HGNC:1885	6q14-q21	0.3968	0.4884	0.4926	0.05148	0.1642	0.1828	-0.7329	0.2891	0.2802
CGRRF1	CGRRF1	cell growth regulator with ring finger domain 1	HGNC:15528	14q22.2	-0.3935	-0.1967	-0.1597	-0.4135	-0.1324	-0.2097	-0.6443	-0.3573	0.5122
CHAF1A	CHAF1A	chromatin assembly factor 1, subunit A (p150)	HGNC:1910	19p13.3	-0.5995	-0.4121	-0.2936	-0.6435	-0.5742	-0.4123	-0.03669	-0.1649	0.145
CHAF1B	CHAF1B	chromatin assembly factor 1, subunit B (p60)	HGNC:1911	21q22.2	-0.6157	-0.6479	-0.3308	-1.0871	-0.4598	-0.03249	-1.1796	-0.3763	-0.5927
CHD1	CHD1	chromodomain helicase DNA binding protein 1	HGNC:1915	5q15-q21	-1.3699	0.1853	-1.3109	0.2924	-0.08052	-0.5834	-0.4085	-0.327	-1.0843
CHD2	CHD2	chromodomain helicase DNA binding protein 2	HGNC:1917	15q26	1.1468	0.7001	0.9287	0.742	0.1884	0.9076	0.6372	1.2397	1.1289
CHD3	CHD3	chromodomain helicase DNA binding protein 3	HGNC:1918	17p13	-0.1236	-0.02273	-0.3039	0.1651	-0.5542	0.1915	0.641	0.4037	-0.3637
CHEK1	CHEK1	checkpoint kinase 1	HGNC:1925	11q24.2	-0.8085	-0.6972	-1.0764	-0.9743	-0.6594	-0.553	-0.3447	-0.2973	0.1071
CHEK2	CHEK2	checkpoint kinase 2	HGNC:16627	22q12.1	-1.2875	-0.8391	-0.5352	-0.1544	-0.576	-0.3463	-0.5082	-0.9078	-2.04
CHERP	CHERP	calcium homeostasis endoplasmic reticulum protein	HGNC:16930	19p13.1	0.6825	0.3183	0.7526	0.3674	-0.227	-0.09293	1.6084	1.1661	1.2198
CHGB	CHGB	chromogranin B (secretogranin 1)	HGNC:1930	20p12.3	1.0548	0.1146	0.6931	-0.2808	0.3871	-0.3037	0.1748	0.2451	0.07061
CHI3L1	CHI3L1	chitinase 3-like 1 (cartilage glycoprotein-39)	HGNC:1932	1q32.1	2.1782	1.2517	0.1984	0.1077	0.6996	0.4189	0.8917	1.2507	1.549
CHN2	CHN2	chimerin 2	HGNC:1944	7p15.3	1.3325	0.7004	0.6823	-0.2416	0.3341	0.6592	-1.0275	-0.2596	0.5622
CHRNA4	CHRNA4	cholinergic receptor, nicotinic, alpha 4 (neuronal)	HGNC:1958	20q13.33	-0.1916	-0.2099	-0.4272	-0.2888	-0.1925	-0.1739	-0.3709	-0.2352	1.0583
CIAO1	CIAO1	cytosolic iron-sulfur assembly component 1	HGNC:14280	2q11.1-q11.2	-0.2287	-0.9633	0.1455	-0.3583	-0.1672	0.07186	-0.9098	-0.2952	-0.2273
CIB1	CIB1	calcium and integrin binding 1 (calmyrin)	HGNC:16920	15q25.3-q26	-0.2147	-0.5336	0.07124	0.8615	-0.484	0.7631	-0.02632	-0.268	-0.98
CIRBP	CIRBP	cold inducible RNA binding protein	HGNC:1982	19p13.3	-1.4448	-1.5427	-1.5823	-0.5783	-0.1323	-0.0134	-0.8887	-1.0665	0.2066
CITED2	CITED2	Cbp/p300-interacting transactivator, with Glu/Asp-rich carboxy-terminal domain, 2	HGNC:1987	6q23.3	0.9891	0.4532	0.8138	0.3585	-0.5521	-0.3111	0.7741	0.1976	0.2367
CKAP4	CKAP4	cytoskeleton-associated protein 4	HGNC:16991	12q23.3	-1.2009	1.6152	-0.3531	0.1137	-0.004971	0.06844	-0.2115	0.2371	-0.7705
CKB	CKB	creatine kinase, brain	HGNC:1991	14q32.32	1.0179	0.3033	0.3726	0.7595	0.2351	0.05943	1.6816	1.2915	1.2284
CKS1B	CKS1B	CDC28 protein kinase regulatory subunit 1B	HGNC:19083	1q21.2	0.6674	0.6012	0.2758	1.0808	0.1616	-0.671	0.7558	0.5769	0.3108
CKS2	CKS2	CDC28 protein kinase regulatory subunit 2	HGNC:2000	9q22	-0.2014	-0.4455	0.1494	-0.2396	-0.2025	-0.1705	-0.07374	-0.5888	-0.537
CLCN3	CLCN3	chloride channel, voltage-sensitive 3	HGNC:2021	4q	-1.4626	-0.7777	-1.7608	0.1938	-0.5146	-0.2479	-0.5646	-0.9428	-1.3651
CLCN4	CLCN4	chloride channel, voltage-sensitive 4	HGNC:2022	Xp22.3	-0.2067	0.1124	0.0582	-0.4527	-0.09711	-0.5977	-0.1599	-0.1784	-0.1821
CLCN6	CLCN6	chloride channel, voltage-sensitive 6	HGNC:2024	1p36	-0.02308	-0.06309	0.05449	0.6203	0.0166	0.5535	0.6496	0.5623	0.9931
CLDN10	CLDN10	claudin 10	HGNC:2033	13q31-q34	1.1017	0.6285	0.1064	0.2868	-0.1571	-0.1117	0.4904	0.6291	0.936
CLDN3	CLDN3	claudin 3	HGNC:2045	7q11	-0.5647	-0.648	0.9719	-0.438	-0.4948	0.2963	-0.8889	-0.4856	-0.5682
CLDN4	CLDN4	claudin 4	HGNC:2046	7q11.23	-1.4739	-0.8882	-0.8711	0.6363	0.5124	0.8654	-1.6303	-1.4384	-2.0907
CLDN5	CLDN5	claudin 5	HGNC:2047	22q11.21	-0.9617	-0.7918	-1.1052	-0.1349	-0.06644	-0.1461	-1.1141	-1.0151	-0.8086
CLK1	CLK1	CDC-like kinase 1	HGNC:2068	2q33	0.7464	0.8478	1.1495	0.3185	0.01414	0.1217	2.2462	1.5785	0.6953
CLNS1A	CLNS1A	chloride channel, nucleotide-sensitive, 1A	HGNC:2080	11q13.5-q14	-0.5984	-0.4692	-0.2782	-0.5433	-0.5907	-0.6255	-0.0643	-0.4826	-0.8364
CLPP	CLPP	caseinolytic mitochondrial matrix peptidase proteolytic subunit	HGNC:2084	19p13.3	-0.712	-0.4671	-0.5054	-0.977	-0.6032	-0.678	-0.2759	-0.2385	-0.2812
CLTA	CLTA	clathrin, light chain A	HGNC:2090	9p13.3	-0.1053	-0.2193	0.07788	-0.1079	0.009264	0.2032	-0.07324	0.2567	0.324
CLTB	CLTB	clathrin, light chain B	HGNC:2091	5q35.2	-0.1858	-0.2155	-0.03871	-1.1833	-0.2676	-0.4819	-0.1649	0.2801	0.3297
CLTC	CLTC	clathrin, heavy chain (Hc)	HGNC:2092	17q23.1	-0.3047	-0.2799	-0.2504	-0.3482	0.1026	0.2052	0.5274	-0.2993	-0.3916
CNGA1	CNGA1	cyclic nucleotide gated channel alpha 1	HGNC:2148	4p12	1.1803	0.4906	0.165	0.747	0.2794	-0.1556	0.4144	-0.2782	-0.6335
CNN2	CNN2	calponin 2	HGNC:2156	19p13.3	0.5597	0.1112	-0.0704	0.5178	0.1682	0.2212	0.09285	0.0395	0.276
CNN3	CNN3	calponin 3, acidic	HGNC:2157	1p22-p21	1.7625	1.2066	1.3759	0.5969	0.2653	0.4706	1.5668	1.0283	0.6414
CNTN1	CNTN1	contactin 1	HGNC:2171	12q11-q12	-0.4044	-0.6099	-0.4032	-0.8337	-0.8031	-0.9053	-0.364	-0.8737	-1.407
CNTN2	CNTN2	contactin 2 (axonal)	HGNC:2172	1q32.1	1.2407	0.7251	0.7381	0.1733	0.3176	-0.153	-0.196	0.1977	0.7358
CNTNAP1	CNTNAP1	contactin associated protein 1	HGNC:8011	17q21	1.2434	0.5221	0.4799	0.4465	0.335	0.003508	-0.2851	0.5164	0.5429
COG2	COG2	component of oligomeric golgi complex 2	HGNC:6546	1q42.2	1.2476	1.1154	1.1422	0.6873	0.4725	0.55	1.2493	0.389	-0.2334
COL11A2	COL11A2	collagen, type XI, alpha 2	HGNC:2187	6p21.3	0.7715	0.2591	0.5139	0.2965	0.2447	0.2137	0.5953	0.3719	0.08207
COL17A1	COL17A1	collagen, type XVII, alpha 1	HGNC:2194	10q24.3	-0.2401	-0.3074	-0.133	-0.5065	-0.2106	0.7823	0.0656	-0.4136	-0.4659
COL4A6	COL4A6	collagen, type IV, alpha 6	HGNC:2208	Xq22	0.6852	0.5982	0.7904	0.4375	-0.07117	-0.08882	0.1089	-0.2547	-0.0289
COL6A1	COL6A1	collagen, type VI, alpha 1	HGNC:2211	21q22.3	0.4084	0.359	0.3279	0.2101	0.06502	0.2137	0.5114	0.2817	0.5216
COL6A2	COL6A2	collagen, type VI, alpha 2	HGNC:2212	21q22.3	0.1277	0.1676	0.453	0.1043	1.0585	0.2131	-0.06163	0.2141	0.6469
COL6A3	COL6A3	collagen, type VI, alpha 3	HGNC:2213	2q37	1.2312	0.7118	0.3393	0.3178	-0.07443	0.2449	-0.2418	0.488	0.7096
COL7A1	COL7A1	collagen, type VII, alpha 1	HGNC:2214	3p21.1	0.3134	-0.107	0.3497	-0.3266	0.1311	-0.07757	-0.9079	-0.1812	0.3355
COL8A1	COL8A1	collagen, type VIII, alpha 1	HGNC:2215	3q11.1-q13.2	0.1542	0.06751	0.464	-0.1733	0.07501	0.2029	-0.1839	0.4238	0.8062
COMP	COMP	cartilage oligomeric matrix protein	HGNC:2227	19p13.1	0.2446	0.06208	-0.1019	0.302	2.0377	0.5501	-0.07627	0.3658	0.3921
COMT	COMT	catechol-O-methyltransferase	HGNC:2228	22q11.21	-0.4909	-0.3081	0.05772	-0.1008	-0.3453	-0.3575	-0.1808	-0.7763	-0.7846
COPA	COPA	coatomer protein complex, subunit alpha	HGNC:2230	1q23.2	-0.8568	-0.5681	-0.7015	-0.1394	-0.06545	0.1685	0.1069	-0.2857	-0.859
COPB2	COPB2	coatomer protein complex, subunit beta 2 (beta prime)	HGNC:2232	3q23	-0.6803	-0.05877	-0.5227	0.4325	0.08951	0.3106	-0.7435	-0.7851	-0.7372
COPS3	COPS3	COP9 signalosome subunit 3	HGNC:2239	17p11.2	0.2907	0.301	0.2239	-0.6383	0.02614	-0.2623	0.1428	0.4952	0.7163
COPS5	COPS5	COP9 signalosome subunit 5	HGNC:2240	8q13.1	-0.3908	-0.3586	-0.5262	-0.2834	-0.5109	-0.4284	-0.4696	-0.91	-1.1675
CORO1A	CORO1A	coronin, actin binding protein, 1A	HGNC:2252	16p11.2	-0.3156	-0.1424	0.05995	-0.173	0.04641	0.1101	-0.2315	-0.05534	-0.5454
COX10	COX10	cytochrome c oxidase assembly homolog 10 (yeast)	HGNC:2260	17p12	0.1831	0.01414	0.2118	0.1978	-0.2617	0.1232	0.228	-0.1932	-0.1049
COX5A	COX5A	cytochrome c oxidase subunit Va	HGNC:2267	15q25	0.042	-0.6167	0.1143	-0.6593	-0.2013	0.2214	-0.1252	0.1256	0.7824
COX6A1	COX6A1	cytochrome c oxidase subunit VIa polypeptide 1	HGNC:2277	12q24	0.7473	0.3149	0.4897	0.1212	-0.5906	-0.456	0.8381	0.5126	0.406
COX6C	COX6C	cytochrome c oxidase subunit VIc	HGNC:2285	8q22.2	1.1138	0.587	0.9181	0.002724	0.319	0.006384	1.0287	1.0923	1.6324
COX7A2L	COX7A2L	cytochrome c oxidase subunit VIIa polypeptide 2 like	HGNC:2289	2p21	-0.5793	-0.626	-0.669	-0.8702	-0.5582	-0.3857	-0.08026	-0.3288	0.08085
COX7C	COX7C	cytochrome c oxidase subunit VIIc	HGNC:2292	5q14	0.3761	0.06594	-0.08476	-0.4266	0.2198	-0.1532	-0.7159	0.1178	0.6282
CPA1	CPA1	carboxypeptidase A1 (pancreatic)	HGNC:2296	7q32	0.1415	0.5674	0.3163	0.2015	-0.07967	-0.1664	0.8516	-0.1714	-0.3778
CPA2	CPA2	carboxypeptidase A2 (pancreatic)	HGNC:2297	7q32	0.532	0.2097	0.4083	-0.1457	-0.01704	0.006628	0.6287	0.7131	0.88
CPNE1	CPNE1	copine I	HGNC:2314	20q11.22	-0.1022	-0.2464	-0.3985	-0.02205	-0.1829	-0.2408	-0.2458	0.04467	-0.4157
CPSF6	CPSF6	cleavage and polyadenylation specific factor 6, 68kDa	HGNC:13871	12q15	-0.3647	-0.6454	-0.1808	-0.6245	-0.3723	0.07046	-0.3219	-0.395	0.1284
CPT1B	CPT1B	carnitine palmitoyltransferase 1B (muscle)	HGNC:2329	22q13.33	0.07947	0.1712	-0.3833	-0.2138	-0.3203	0.01136	-0.5232	-0.1415	-0.455
CPZ	CPZ	carboxypeptidase Z	HGNC:2333	4p16.1	0.1976	0.03335	0.1033	-0.4222	0.2267	-0.1891	0.2346	-0.0185	1.026
CR2	CR2	complement component (3d/Epstein Barr virus) receptor 2	HGNC:2336	1q32	1.8238	1.0069	0.1177	0.5331	-0.1359	0.1435	2.4503	3.095	3.0333
CRABP1	CRABP1	cellular retinoic acid binding protein 1	HGNC:2338	15q24	0.2696	0.3202	0.4526	0.3089	-0.03477	0.1368	0.1176	0.1293	-0.1311
CRABP2	CRABP2	cellular retinoic acid binding protein 2	HGNC:2339	1q21.3	1.2672	0.8405	0.8051	0.973	0.5801	0.4378	1.6722	1.1667	0.7894
CRADD	CRADD	CASP2 and RIPK1 domain containing adaptor with death domain	HGNC:2340	12q21.33-q23.1	0.4969	0.4403	0.2976	-0.2535	0.5096	-0.1849	0.2328	0.4433	0.01345
CRAT	CRAT	carnitine O-acetyltransferase	HGNC:2342	9q34.1	-0.2411	-0.3191	-0.6484	-0.07623	0.1202	0.03496	-0.1739	-0.4125	0.3465
CREB1	CREB1	cAMP responsive element binding protein 1	HGNC:2345	2q34	0.07743	0.01132	0.1019	0.008585	0.01738	0.246	0.2559	0.2522	-0.1133
CREB5	CREB5	cAMP responsive element binding protein 5	HGNC:16844	7p15	1.1849	0.8649	0.5795	0.3512	-0.04462	0.04858	0.4302	0.4608	1.199
CREBBP	CREBBP	CREB binding protein	HGNC:2348	16p13.3	-0.05173	-0.2262	-0.346	-0.4937	-0.2448	-0.166	-0.3635	-0.1215	0.01551
CRH	CRH	corticotropin releasing hormone	HGNC:2355	8q13	-0.01964	0.1852	-0.02815	0.2787	-0.03573	0.5325	0.628	0.3234	-0.04232
CRHR1	CRHR1	corticotropin releasing hormone receptor 1	HGNC:2357	17q12-q22	0.5858	0.1618	-0.1465	0.1347	0.08378	-0.2483	0.04688	-0.2267	-0.01251
CRIP2	CRIP2	cysteine-rich protein 2	HGNC:2361	14q32.3	-0.1932	-0.3525	-0.3889	0.2103	0.3596	0.5883	0.01345	0.1921	0.1874
CRISP2	CRISP2	cysteine-rich secretory protein 2	HGNC:12024	6p12.3	1.3567	0.8053	0.3686	0.143	0.5703	0.094	0.6512	0.9518	2.1513
CRMP1	CRMP1	collapsin response mediator protein 1	HGNC:2365	4p16.1	0.7788	0.755	0.7403	-0.05439	-0.01731	0.08776	-0.2649	-0.02824	1.3842
CRY1	CRY1	cryptochrome circadian clock 1	HGNC:2384	12q23-q24.1	1.6049	1.056	1.5016	-0.4383	-0.1375	0.06823	0.05537	0.08122	-1.0108
CRYAA	CRYAA	crystallin, alpha A	HGNC:2388	21q22.3	-0.3023	-0.09245	-0.3663	0.3292	-0.168	0.1159	0.1674	-0.2044	-0.01815
CRYAB	CRYAB	crystallin, alpha B	HGNC:2389	11q22.3-q23.1	1.2909	0.6815	1.0322	-0.06707	-0.4447	-0.1887	0.8896	0.9038	1.168
CRYBA1	CRYBA1	crystallin, beta A1	HGNC:2394	17q11.2-q12	-0.01824	0.2963	0.2309	-0.05355	-0.1397	-0.08052	-0.3566	0.1679	0.01175
CRYBA4	CRYBA4	crystallin, beta A4	HGNC:2396	22q12.1	0.8285	0.1465	0.4975	0.4381	0.001646	0.5878	0.4524	-0.003455	-0.1975
CRYGA	CRYGA	crystallin, gamma A	HGNC:2408	2q34	0.6821	0.2928	-0.121	-0.3418	0.2451	-0.006365	-0.05676	0.1285	0.537
CRYZ	CRYZ	crystallin, zeta (quinone reductase)	HGNC:2419	1p31.1	-0.7471	-0.3016	-0.7215	-0.829	-0.0598	-0.3972	-0.4445	-0.2496	-1.1723
CSE1L	CSE1L	CSE1 chromosome segregation 1-like (yeast)	HGNC:2431	20q13	-1.2033	-1.734	-1.1027	-0.9698	-0.6034	-0.4425	-0.8831	-0.8589	-1.2262
CSF2RB	CSF2RB	colony stimulating factor 2 receptor, beta, low-affinity (granulocyte-macrophage)	HGNC:2436	22q12.2-q13.1	0.9981	0.8354	0.4907	0.6766	1.3747	0.118	0.134	-0.09503	0.5663
CSF3R	CSF3R	colony stimulating factor 3 receptor (granulocyte)	HGNC:2439	1p35-p34.3	1.0228	0.3066	0.3566	0.4562	-0.488	0.1788	0.8476	0.2978	-0.1193
CSNK2B	CSNK2B	casein kinase 2, beta polypeptide	HGNC:2460	6p21.33	0.1389	0.006719	0.04038	0.002077	-0.02965	0.05361	0.4424	0.4282	0.6172
CSRP2	CSRP2	cysteine and glycine-rich protein 2	HGNC:2470	12q21.1	0.7611	0.7735	0.4005	0.2302	0.3997	0.3439	0.7413	0.6015	-0.007034
CSRP3	CSRP3	cysteine and glycine-rich protein 3 (cardiac LIM protein)	HGNC:2472	11p15.1	-0.4719	-0.2051	-0.1421	-0.5781	-0.05728	-0.3341	-0.1148	-0.1466	-0.1877
CST3	CST3	cystatin C	HGNC:2475	20p11.2	0.8439	0.41	0.7705	0.4978	-0.2216	-0.02884	1.4947	1.0867	0.9687
CSTF2	CSTF2	cleavage stimulation factor, 3' pre-RNA, subunit 2, 64kDa	HGNC:2484	Xq22.1	1.2656	1.1665	0.3238	0.3995	0.2043	-0.3511	1.6039	0.2571	-0.5712
CSTF3	CSTF3	cleavage stimulation factor, 3' pre-RNA, subunit 3, 77kDa	HGNC:2485	11p13	-0.4912	-0.4621	-0.2601	-0.1418	-0.02866	0.1417	-0.2205	0.02317	0.8637
CTBP1	CTBP1	C-terminal binding protein 1	HGNC:2494	4p16	0.1175	-0.06577	-0.5409	0.1349	0.05808	0.1299	-0.4707	-0.1311	-0.1196
CTCF	CTCF	CCCTC-binding factor (zinc finger protein)	HGNC:13723	16q21-q22.3	-0.2839	-0.2279	-0.4866	-0.2583	-0.1322	-0.1051	-0.2484	-0.4976	-1.1038
CTDSP2	CTDSP2	CTD (carboxy-terminal domain, RNA polymerase II, polypeptide A) small phosphatase 2	HGNC:17077	12q14.1	-0.2917	-0.616	-0.6828	-0.4567	-0.6878	-0.5811	-0.7388	-0.3342	-0.7418
CTDSPL	CTDSPL	CTD (carboxy-terminal domain, RNA polymerase II, polypeptide A) small phosphatase-like	HGNC:16890	3p21.3	0.2539	-0.2453	-0.1799	-0.2723	-0.2758	-0.02556	0.4034	-0.04104	-0.1203
CTGF	CTGF	connective tissue growth factor	HGNC:2500	6q23.2	0.1538	-0.0711	0.3074	-1.2985	-0.4601	-1.3503	-0.139	-0.6282	-0.5968
CTNNA1	CTNNA1	catenin (cadherin-associated protein), alpha 1, 102kDa	HGNC:2509	5q31.2	0.2273	0.02711	0.3175	-0.2407	0.3719	-0.04877	0.01909	0.313	1.1805
CTNNB1	CTNNB1	catenin (cadherin-associated protein), beta 1, 88kDa	HGNC:2514	3p21	0.1479	0.1417	0.1499	0.2633	-0.1213	-0.1516	0.1902	-0.02601	-0.5193
CTNND1	CTNND1	catenin (cadherin-associated protein), delta 1	HGNC:2515	11q12.1	-1.0897	-0.8174	-1.3517	0.06992	0.1297	0.2369	-0.961	-1.1155	-0.6992
CTNND2	CTNND2	catenin (cadherin-associated protein), delta 2	HGNC:2516	5p15.2	-0.02193	0.4495	-0.1592	0.2363	1.5362	0.938	-0.03498	-0.02566	0.3532
CTNS	CTNS	cystinosin, lysosomal cystine transporter	HGNC:2518	17p13	-0.00429	-0.3084	-0.4308	0.4157	0.001818	0.3162	0.006878	-0.7289	-0.5532
CTSD	CTSD	cathepsin D	HGNC:2529	11p15.5	-1.4861	-1.3927	-1.0026	-1.0728	-0.5112	-1.0149	-1.2689	-0.8949	-1.0044
CTSE	CTSE	cathepsin E	HGNC:2530	1q32.1	-0.8866	-0.5489	-1.1524	-0.9456	-1.0036	-1.2378	-0.3872	-0.8139	-1.5932
CTSH	CTSH	cathepsin H	HGNC:2535	15q25.1	0.2866	-0.1161	0.2629	-0.4171	-0.3368	-0.4148	0.3118	0.02346	-0.167
CTSK	CTSK	cathepsin K	HGNC:2536	1q21	-0.06572	0.2299	0.2532	0.4153	0.8596	0.6724	0.5395	0.2901	-0.1208
CTSS	CTSS	cathepsin S	HGNC:2545	1q21	1.5373	1.126	1.1162	-0.001845	0.1648	0.2428	0.3617	0.1845	0.147
CUL1	CUL1	cullin 1	HGNC:2551	7q36.1	-1.0538	-0.6241	-0.7923	-0.179	-0.203	-0.2374	-0.3966	-0.6581	-1.1031
CUL2	CUL2	cullin 2	HGNC:2552	10p11.2	0.52	0.3675	-0.195	0.07761	0.2728	0.06628	-0.2595	-0.04294	0.03255
CUL4A	CUL4A	cullin 4A	HGNC:2554	13q34	-1.1628	-0.8344	-0.9242	-0.3628	0.0007881	-0.08457	-0.8767	-0.7326	-0.868
CUL4B	CUL4B	cullin 4B	HGNC:2555	Xq23	1.1026	-0.76	-0.7707	-0.7948	-0.05237	0.3744	-0.471	0.05354	-1.0537
CUL5	CUL5	cullin 5	HGNC:2556	11q22.3	-0.521	-0.4022	-0.2851	-0.3256	-0.1947	0.1801	-0.3289	-0.4173	-0.1327
CX3CR1	CX3CR1	chemokine (C-X3-C motif) receptor 1	HGNC:2558	3p21.3	1.0206	0.8267	0.4243	0.4658	0.2002	0.1469	0.6019	-0.1413	-0.1609
CXADR	CXADR	coxsackie virus and adenovirus receptor	HGNC:2559	21q21.1	0.03634	-0.297	-0.2838	-0.4965	0.009753	-0.3619	0.5594	0.095	0.2097
CXCL1	CXCL1	chemokine (C-X-C motif) ligand 1 (melanoma growth stimulating activity, alpha)	HGNC:4602	4q13.3	1.1226	0.4942	0.2223	0.5158	0.3604	0.2655	-0.2713	-0.03115	-0.4062
CXCL10	CXCL10	chemokine (C-X-C motif) ligand 10	HGNC:10637	4q21	1.332	1.336	0.3722	0.1723	0.6351	0.2297	0.3998	0.2195	1.1859
CXCL12	CXCL12	chemokine (C-X-C motif) ligand 12	HGNC:10672	10q11.1	1.1905	0.7091	0.4298	-0.2535	0.3631	0.3099	0.2766	0.5575	-0.5649
CXCR4	CXCR4	chemokine (C-X-C motif) receptor 4	HGNC:2561	2q21	0.698	0.1125	0.3566	0.3845	0.2779	-0.3229	0.1422	-0.3653	-1.098
CXCR6	CXCR6	chemokine (C-X-C motif) receptor 6	HGNC:16647	3p21	0.3657	0.5103	0.5064	-0.2958	-0.2382	-0.07481	-0.1481	0.3092	0.2296
CYBB	CYBB	cytochrome b-245, beta polypeptide	HGNC:2578	Xp21.1	2.0669	1.3927	1.5596	0.761	0.5889	0.661	1.515	0.8931	0.7546
CYC1	CYC1	cytochrome c-1	HGNC:2579	8q24	-0.4359	-0.4475	-0.5108	-0.7585	-0.5283	-0.6508	0.03746	-0.2754	0.3381
CYFIP1	CYFIP1	cytoplasmic FMR1 interacting protein 1	HGNC:13759	15q11	-0.1092	-0.1808	0.04283	-0.3834	-0.6821	-0.5128	-0.07932	-0.4743	-0.3793
CYFIP2	CYFIP2	cytoplasmic FMR1 interacting protein 2	HGNC:13760	5q34	-0.3011	-0.4177	-0.322	-0.3556	-0.009322	0.1658	-0.2245	0.1085	1.0338
CYP11B1	CYP11B1	cytochrome P450, family 11, subfamily B, polypeptide 1	HGNC:2591	8q21-q22	-0.1074	-0.3934	0.4684	0.7351	0.1853	0.6571	0.3517	-0.006548	-0.5494
CYP19A1	CYP19A1	cytochrome P450, family 19, subfamily A, polypeptide 1	HGNC:2594	15q21	1.4435	1.2597	0.8947	0.1222	0.6004	0.1044	-0.5565	0.09138	0.8003
CYP1A1	CYP1A1	cytochrome P450, family 1, subfamily A, polypeptide 1	HGNC:2595	15q24.1	0.1695	0.7061	0.7288	0.4707	-0.3696	0.3434	1.4122	1.4826	0.5504
CYP1B1	CYP1B1	cytochrome P450, family 1, subfamily B, polypeptide 1	HGNC:2597	2p22.2	0.1822	0.2564	0.08676	-0.2322	-0.005136	-0.1231	0.4852	0.3342	0.718
CYP24A1	CYP24A1	cytochrome P450, family 24, subfamily A, polypeptide 1	HGNC:2602	20q13.2-q13.3	-0.3389	-0.106	-0.3608	0.1008	0.03073	-0.02434	0.5178	0.6239	-0.3778
CYP2C8	CYP2C8	cytochrome P450, family 2, subfamily C, polypeptide 8	HGNC:2622	10q24.1	0.4983	0.201	0.3582	0.1585	-0.1235	0.01226	0.3666	0.4449	0.6135
CYP2C9	CYP2C9	cytochrome P450, family 2, subfamily C, polypeptide 9	HGNC:2623	10q24.1	0.7523	0.03315	0.1374	0.5135	-0.04933	-0.0509	0.5364	0.484	0.06518
CYP2J2	CYP2J2	cytochrome P450, family 2, subfamily J, polypeptide 2	HGNC:2634	1p31.3-p31.2	0.8179	0.2475	0.05592	0.05083	0.1199	-0.1746	0.0818	0.253	0.1272
CYP3A5	CYP3A5	cytochrome P450, family 3, subfamily A, polypeptide 5	HGNC:2638	7q21.1	-1.6587	-1.4584	-0.9141	1.7257	1.6976	0.8595	-1.0278	-0.9273	-0.7451
CYP3A7	CYP3A7	cytochrome P450, family 3, subfamily A, polypeptide 7	HGNC:2640	7q21-q22.1	1.0862	0.9282	0.9566	0.9317	0.6378	0.4906	1.0797	1.5895	0.6196
CYP4A11	CYP4A11	cytochrome P450, family 4, subfamily A, polypeptide 11	HGNC:2642	1p33	1.111	0.5718	0.5831	0.5377	0.2243	0.2638	1.114	0.2796	0.04091
CYP51A1	CYP51A1	cytochrome P450, family 51, subfamily A, polypeptide 1	HGNC:2649	7q21.2	0.4885	0.4343	0.09451	0.3495	0.09776	-0.2408	1.4825	0.861	0.5223
CYR61	CYR61	cysteine-rich, angiogenic inducer, 61	HGNC:2654	1p22.3	1.7868	1.4657	1.8956	-0.6271	0.4724	0.2484	1.0623	1.8881	2.1958
DAD1	DAD1	defender against cell death 1	HGNC:2664	14q11.2	0.1503	0.05307	-0.05531	-0.344	-0.1335	-0.05439	0.2064	0.4754	0.4393
DAG1	DAG1	dystroglycan 1 (dystrophin-associated glycoprotein 1)	HGNC:2666	3p21	-1.4719	-1.5705	-1.2599	-0.483	-0.4756	-0.5754	-0.6083	-1.1251	-1.3911
DAPK1	DAPK1	death-associated protein kinase 1	HGNC:2674	9q34.1	-0.7883	0.2228	-0.7547	0.01668	-0.2052	-0.2044	-0.5667	-0.7176	-1.1315
DAPK3	DAPK3	death-associated protein kinase 3	HGNC:2676	19p13.3	-0.2931	-0.3375	-0.262	-0.6266	-0.3051	-0.1815	-0.2006	-0.7488	1.4578
DAXX	DAXX	death-domain associated protein	HGNC:2681	6p21.3	-0.2472	-0.4104	-0.005385	0.09534	0.1529	0.2838	-0.3488	-0.6541	0.1573
DAZAP2	DAZAP2	DAZ associated protein 2	HGNC:2684	12q13.13	-0.1833	-0.2462	0.06508	-0.2706	0.1112	-0.4675	-0.2584	0.005435	-1.4275
DAZL	DAZL	deleted in azoospermia-like	HGNC:2685	3p24	0.3804	0.3072	-0.0004272	-0.1405	0.2265	-0.1798	-1.2824	-0.2354	0.9689
DBT	DBT	dihydrolipoamide branched chain transacylase E2	HGNC:2698	1p31	-0.01813	0.333	0.1479	0.03512	0.005248	-0.2548	1.3012	-0.3289	-0.3766
DCC	DCC	deleted in colorectal carcinoma	HGNC:2701	18q21.1	0.6267	0.4002	-0.04533	0.451	-0.03643	0.2234	-0.0502	0.3436	0.2959
DCK	DCK	deoxycytidine kinase	HGNC:2704	4q13.3-q21.1	1.2632	-0.3497	0.4669	0.09235	-0.1168	-0.214	1.1278	0.08315	-1.3799
DCTD	DCTD	dCMP deaminase	HGNC:2710	4q35.1	0.07427	0.5206	-0.08101	-0.4575	0.1256	-0.4013	-0.1609	-0.3855	-0.1577
DCTN1	DCTN1	dynactin 1	HGNC:2711	2p13	0.1588	0.515	-0.006463	0.3094	0.08204	0.1693	0.6004	0.5756	0.516
DCTN2	DCTN2	dynactin 2 (p50)	HGNC:2712	12q13.3	-0.8781	-0.8613	-0.5454	0.2431	0.1086	0.1757	0.4661	-0.2673	-1.0026
DCTN6	DCTN6	dynactin 6	HGNC:16964	8p12-p11	-0.125	-0.0234	-0.09523	-0.05646	0.03498	-0.2892	-0.6169	-0.7472	-0.4169
DCX	DCX	doublecortin	HGNC:2714	Xq22.3-q23	2.0308	1.5848	1.8837	-0.04038	0.6048	0.8053	1.5567	1.7163	-0.08938
DDB1	DDB1	damage-specific DNA binding protein 1, 127kDa	HGNC:2717	11q12-q13	0.01974	-0.2109	0.3028	0.3678	-0.3593	-0.1382	0.9174	0.06446	-0.04327
DDB2	DDB2	damage-specific DNA binding protein 2, 48kDa	HGNC:2718	11p12-p11	-0.6382	0.005281	-0.1784	0.1176	-0.2793	-0.4459	0.2094	-0.8098	-0.7729
DDC	DDC	dopa decarboxylase (aromatic L-amino acid decarboxylase)	HGNC:2719	7p12.1	0.1967	0.34	0.2552	-0.2547	-0.09328	-0.3653	0.3442	0.1418	-0.4831
DDR1	DDR1	discoidin domain receptor tyrosine kinase 1	HGNC:2730	6p21.33	-1.009	-1.0063	-0.5321	-0.08967	-0.2756	-0.03909	-0.5084	-0.943	-1.4574
DDR2	DDR2	discoidin domain receptor tyrosine kinase 2	HGNC:2731	1q12-q23	0.1587	0.361	0.01871	-0.1966	-0.006738	-0.188	-0.008867	0.4564	0.8037
DDX1	DDX1	DEAD (Asp-Glu-Ala-Asp) box helicase 1	HGNC:2734	2p24	-0.8559	-0.5607	-0.9941	-0.1275	-0.1598	-0.03416	-0.6462	-0.8354	-0.3779
DDX17	DDX17	DEAD (Asp-Glu-Ala-Asp) box helicase 17	HGNC:2740	22q13.1	-1.8596	-1.1615	-1.878	0.7933	-0.3793	0.1805	-0.9294	-1.0293	-1.4685
DDX18	DDX18	DEAD (Asp-Glu-Ala-Asp) box polypeptide 18	HGNC:2741	2q21.2	-0.2411	0.04631	-0.5774	0.04344	0.1727	0.151	-0.1462	-0.4386	-0.02571
DDX21	DDX21	DEAD (Asp-Glu-Ala-Asp) box helicase 21	HGNC:2744	10q21	0.07117	-0.0917	0.2851	-0.0413	-0.5966	-0.4294	-0.3864	-0.5923	-0.8717
DDX23	DDX23	DEAD (Asp-Glu-Ala-Asp) box polypeptide 23	HGNC:17347	12q13.11	-1.3363	-1.3764	-1.2083	-0.4638	-0.3104	0.01277	-0.8107	-1.3121	-1.0648
DDX24	DDX24	DEAD (Asp-Glu-Ala-Asp) box helicase 24	HGNC:13266	14q32	0.3517	0.5837	0.08021	-0.3539	-0.06061	-0.3536	0.3838	0.5723	-0.5589
DDX3X	DDX3X	DEAD (Asp-Glu-Ala-Asp) box helicase 3, X-linked	HGNC:2745	Xp11.3-p11.23	-0.3751	-0.197	0.1642	0.1642	-0.3382	0.119	0.0153	-0.5886	-0.8385
DDX3Y	DDX3Y	DEAD (Asp-Glu-Ala-Asp) box helicase 3, Y-linked	HGNC:2699	Yq11	-0.3175	-0.1555	-0.3327	-0.364	-0.06575	-0.008797	-0.2912	0.276	-0.629
DDX5	DDX5	DEAD (Asp-Glu-Ala-Asp) box helicase 5	HGNC:2746	17q21	-1.264	-1.1697	-1.0744	-0.5055	0.02898	-0.5212	-0.3511	-0.3064	-0.05401
DECR1	DECR1	2,4-dienoyl CoA reductase 1, mitochondrial	HGNC:2753	8q21.3	0.2519	0.01384	-0.1678	0.01779	-0.1359	-0.4183	0.8502	-0.1901	-1.0029
DES	DES	desmin	HGNC:2770	2q35	0.4632	0.6455	0.1328	0.1891	-0.02985	0.06267	0.4763	0.2818	-0.1222
DFFA	DFFA	DNA fragmentation factor, 45kDa, alpha polypeptide	HGNC:2772	1p36.3-p36.2	1.8073	1.5422	1.7235	0.9283	0.7373	0.5047	1.1739	2.0598	1.4043
DGAT2	DGAT2	diacylglycerol O-acyltransferase 2	HGNC:16940	11q13.3	-0.845	-0.4472	-0.1167	-0.05566	-0.1274	0.008657	0.183	-0.6242	-0.5649
DGCR14	DGCR14	DiGeorge syndrome critical region gene 14	HGNC:16817	22q11.21	-0.4177	0.1403	0.116	0.2664	-0.2191	0.3459	0.3634	0.1082	0.774
DGCR2	DGCR2	DiGeorge syndrome critical region gene 2	HGNC:2845	22q11.21	-1.6398	-1.2487	-0.2408	-0.2519	-0.6825	-0.6134	-0.931	-1.156	0.4885
DGCR6L	DGCR6L	DiGeorge syndrome critical region gene 6-like	HGNC:18551	22q11.21	-0.334	-0.3995	-0.4253	-0.725	-0.8372	-0.4083	0.1089	0.2352	0.064
DGCR9	DGCR9	DiGeorge syndrome critical region gene 9	HGNC:17227	22q11.21	0.5028	0.5741	0.4777	0.01482	-0.2521	0.1025	-0.047	-0.06779	0.1669
DGKA	DGKA	diacylglycerol kinase, alpha 80kDa	HGNC:2849	12q13.3	0.822	0.3461	1.0148	0.6317	0.2922	0.4354	0.8085	0.338	-0.2306
DGKD	DGKD	diacylglycerol kinase, delta 130kDa	HGNC:2851	2q37	-0.1844	-0.1752	-0.1587	-0.334	-0.03673	0.9179	-1.4921	-0.2255	0.06201
DGKG	DGKG	diacylglycerol kinase, gamma 90kDa	HGNC:2853	3q27-q28	0.4275	0.3813	0.4673	-0.3287	0.06911	0.3247	-0.09313	0.154	0.09529
DGKZ	DGKZ	diacylglycerol kinase, zeta	HGNC:2857	11p11.2	-0.2909	0.1433	-0.4417	0.00548	-0.2009	-0.3625	0.1832	-0.3565	-0.8703
DHCR24	DHCR24	24-dehydrocholesterol reductase	HGNC:2859	1p32.3	-0.2887	-0.6549	-0.1481	0.9997	0.343	0.2938	0.06527	-0.5548	-0.2423
DHFR	DHFR	dihydrofolate reductase	HGNC:2861	5q11.2-q13.2	-0.1663	-0.4294	-0.1882	-0.4453	-0.5467	-0.6518	0.3609	0.3038	-1.1533
DHODH	DHODH	dihydroorotate dehydrogenase (quinone)	HGNC:2867	16q22.2	-0.3801	-0.4549	-0.2442	-0.2966	-0.08701	-0.09731	-0.427	-0.1278	-0.4223
DHPS	DHPS	deoxyhypusine synthase	HGNC:2869	19p13.2	-0.3988	-0.1651	-0.2955	0.027	-0.07034	0.3005	-0.04207	-0.05443	0.7112
DHRS1	DHRS1	dehydrogenase/reductase (SDR family) member 1	HGNC:16445	14q11.2	-0.05231	0.3306	-0.3737	-0.01511	0.2364	-0.09993	0.01289	0.08808	0.896
DHX34	DHX34	DEAH (Asp-Glu-Ala-His) box polypeptide 34	HGNC:16719	19q13.3	-0.9695	-0.9763	-0.7644	-0.1462	-0.3245	-0.09297	0.07305	-0.4607	-1.278
DHX8	DHX8	DEAH (Asp-Glu-Ala-His) box polypeptide 8	HGNC:2749	17q21.31	-0.7593	-0.4823	-0.6899	-0.3636	-0.2905	-0.05042	-0.7295	-0.7702	-0.4202
DHX9	DHX9	DEAH (Asp-Glu-Ala-His) box helicase 9	HGNC:2750	1q25	-0.5401	-1.0393	-0.01136	-0.3883	-0.6563	-0.2432	0.1245	-0.6534	-0.8406
DIO3	DIO3	deiodinase, iodothyronine, type III	HGNC:2885	14q32	1.7633	0.9268	1.3636	-0.1958	0.1832	-0.08458	0.9097	1.0116	0.1567
DKC1	DKC1	dyskeratosis congenita 1, dyskerin	HGNC:2890	Xq28	0.1131	0.5411	0.6022	0.5482	0.1703	0.2483	-0.3974	-0.2528	0.2229
DKK3	DKK3	dickkopf WNT signaling pathway inhibitor 3	HGNC:2893	11p15.3	0.9094	0.4445	0.3384	0.5908	0.1052	-0.01001	1.0548	0.05313	-0.3523
DLAT	DLAT	dihydrolipoamide S-acetyltransferase	HGNC:2896	11q23.1	-1.2469	-0.8903	-0.7258	-0.7588	-0.5447	0.4641	-0.2741	-1.076	-1.3528
DLEU1	DLEU1	deleted in lymphocytic leukemia 1 (non-protein coding)	HGNC:13747	13q14.3	-0.0297	-0.08022	0.1307	0.9763	0.2896	1.0403	-0.3119	-0.5756	-0.9085
DLEU2	DLEU2	deleted in lymphocytic leukemia 2 (non-protein coding)	HGNC:13748	13q14	0.1763	0.4334	0.1971	-0.1113	0.09909	-0.1238	0.4445	0.5991	0.7487
DLK1	DLK1	delta-like 1 homolog (Drosophila)	HGNC:2907	14q32	-1.3396	-0.2949	-1.7405	-0.05653	0.157	-0.05253	-1.5221	-1.543	-1.7237
DLX4	DLX4	distal-less homeobox 4	HGNC:2917	17q21.33	0.2128	0.248	0.4642	0.2104	-0.03456	0.08331	-0.1604	-0.1508	0.1156
DMPK	DMPK	dystrophia myotonica-protein kinase	HGNC:2933	19q13.3	-0.7857	0.1363	-0.4343	-0.2087	1.2908	-0.2912	-0.2535	-0.8913	-0.9926
DNAH9	DNAH9	dynein, axonemal, heavy chain 9	HGNC:2953	17p12	1.0378	0.377	0.2551	-0.1957	-0.516	0.1549	1.7808	1.5346	1.7364
DNAJA1	DNAJA1	DnaJ (Hsp40) homolog, subfamily A, member 1	HGNC:5229	9p13.3	-0.2483	-0.3777	-0.2192	-0.0476	-0.2661	-0.1155	-0.02112	-0.2606	-0.2382
DNAJA2	DNAJA2	DnaJ (Hsp40) homolog, subfamily A, member 2	HGNC:14884	16q12.1	-1.5892	-1.1089	-1.1916	-0.302	-0.3547	-0.3812	-0.989	-1.4427	-2.0587
DNAJB1	DNAJB1	DnaJ (Hsp40) homolog, subfamily B, member 1	HGNC:5270	19p13.2	1.0056	0.09292	0.5412	0.8488	0.2447	0.2618	1.2333	0.3009	-0.2852
DNAJB2	DNAJB2	DnaJ (Hsp40) homolog, subfamily B, member 2	HGNC:5228	2q32-q34	-1.2921	-0.4812	-1.101	0.8159	-0.2334	0.1796	0.04295	-0.6693	-0.9684
DNAJC4	DNAJC4	DnaJ (Hsp40) homolog, subfamily C, member 4	HGNC:5271	11q13	0.1015	-0.3099	-0.1392	0.7144	0.1166	0.2529	0.5909	0.135	0.3899
DNALI1	DNALI1	dynein, axonemal, light intermediate chain 1	HGNC:14353	1p35.1	0.4965	0.1297	0.242	-0.06978	0.1269	-0.006758	-0.479	0.2908	-0.07054
DNASE1L1	DNASE1L1	deoxyribonuclease I-like 1	HGNC:2957	Xq28	0.2196	-0.03603	0.1194	0.1047	-0.04088	-0.1163	0.4614	0.5423	0.4092
DNM1L	DNM1L	dynamin 1-like	HGNC:2973	12p11.21	-1.3722	-0.9809	-1.3379	-0.3075	-0.1145	-0.3026	-0.2391	-0.8518	-0.307
DOCK1	DOCK1	dedicator of cytokinesis 1	HGNC:2987	10q26.13-q26.3	-1.0364	-0.01477	-0.8479	-0.176	0.09633	-0.433	-0.3539	-0.6509	-0.7666
DOCK7	DOCK7	dedicator of cytokinesis 7	HGNC:19190	1p32.1	-0.5728	-0.02352	-0.1077	-0.2445	-0.3448	-0.4763	-0.1219	-0.5369	-1.2668
DPAGT1	DPAGT1	dolichyl-phosphate (UDP-N-acetylglucosamine) N-acetylglucosaminephosphotransferase 1 (GlcNAc-1-P transferase)	HGNC:2995	11q23.3	-0.3327	-0.3247	-0.2294	-0.2913	-0.2913	0.1171	0.1465	-0.004455	-0.5112
DPEP1	DPEP1	dipeptidase 1 (renal)	HGNC:3002	16q24	0.7281	0.4618	0.7617	-1.0841	-0.5733	-0.5458	-0.53	-0.2479	0.8279
DPM1	DPM1	dolichyl-phosphate mannosyltransferase polypeptide 1, catalytic subunit	HGNC:3005	20q13.1	0.04953	0.6259	-0.658	-0.1714	0.5326	0.5049	0.501	-0.5277	-0.3221
DPP4	DPP4	dipeptidyl-peptidase 4	HGNC:3009	2q24.2	-0.05838	-0.2823	-0.0884	-0.4065	-0.02131	0.1192	-0.1575	-0.09714	-0.4541
DPYSL2	DPYSL2	dihydropyrimidinase-like 2	HGNC:3014	8p22-p21	-1.1024	-0.1782	-0.6687	-0.9731	-0.2534	-0.8599	-0.1808	-0.205	-1.8042
DPYSL4	DPYSL4	dihydropyrimidinase-like 4	HGNC:3016	10q25.2-q26	0.01934	0.2679	-0.07276	0.07339	-0.1336	0.1669	0.987	0.472	-0.2032
DR1	DR1	down-regulator of transcription 1, TBP-binding (negative cofactor 2)	HGNC:3017	1p22.1	0.8967	1.1852	1.7347	-0.9239	-0.5226	-0.8616	1.0681	1.2188	0.9771
DRAP1	DRAP1	DR1-associated protein 1 (negative cofactor 2 alpha)	HGNC:3019	11q13	1.1243	0.7836	0.8451	0.4904	0.3657	0.3536	1.0443	0.9966	0.8077
DRG2	DRG2	developmentally regulated GTP binding protein 2	HGNC:3030	17p13-p12	-0.2741	-0.3097	0.1896	-0.6798	-0.3348	0.08567	0.06171	-0.4421	-0.5243
DSCR3	DSCR3	Down syndrome critical region gene 3	HGNC:3044	21q22.2	1.3615	0.6422	1.1512	0.2832	-0.4792	-0.05657	1.2998	0.6157	0.5005
DSG2	DSG2	desmoglein 2	HGNC:3049	18q12.1	-0.3651	-0.436	-0.2837	0.04954	-0.1964	-0.2593	0.1433	-0.3524	-0.3933
DSP	DSP	desmoplakin	HGNC:3052	6p24.3	-0.3473	0.2892	-0.3526	-0.4563	0.1827	-0.4505	-0.251	-0.6113	-0.5752
DTNA	DTNA	dystrobrevin, alpha	HGNC:3057	18q12	1.2058	1.26	0.981	0.8812	0.3571	0.2694	0.4947	0.7201	0.06597
DTNB	DTNB	dystrobrevin, beta	HGNC:3058	2p23.2	0.09598	0.03043	0.142	-0.476	-0.5114	-0.312	0.2247	0.3462	0.1962
DTYMK	DTYMK	deoxythymidylate kinase (thymidylate kinase)	HGNC:3061	2q37	-1.2229	-1.3698	-0.8264	-0.8747	-1.4869	-0.5908	-0.1309	-1.015	-1.2197
DUSP2	DUSP2	dual specificity phosphatase 2	HGNC:3068	2q11	0.7039	0.7345	0.2379	0.4256	0.2807	0.1912	-0.1125	-0.08975	-0.3002
DUSP4	DUSP4	dual specificity phosphatase 4	HGNC:3070	8p12-p11	-0.5482	-0.4548	-0.3312	-0.4785	-0.4064	-0.477	-0.7361	-0.7553	0.3111
DUSP5	DUSP5	dual specificity phosphatase 5	HGNC:3071	10q25	1.5671	1.0531	1.3244	1.3089	-0.2093	1.0655	1.3118	0.8352	-0.4715
DUSP6	DUSP6	dual specificity phosphatase 6	HGNC:3072	12q22-q23	-0.669	-0.4353	-0.8986	-0.09453	-0.02835	-0.09651	-1.0154	-1.206	-1.4068
DUSP7	DUSP7	dual specificity phosphatase 7	HGNC:3073	3p21	1.1036	0.4914	0.2929	0.5534	0.1192	-0.08201	0.08834	0.1353	-0.6798
DVL2	DVL2	dishevelled segment polarity protein 2	HGNC:3086	17p13.1	-0.4311	-0.1039	0.1348	-0.1023	-0.2713	0.2596	-0.0881	-0.01066	-0.4397
DYRK1A	DYRK1A	dual-specificity tyrosine-(Y)-phosphorylation regulated kinase 1A	HGNC:3091	21q22.13	0.703	0.3903	0.5732	-0.1244	-0.3769	-0.04655	0.5746	0.6179	0.1406
DYRK2	DYRK2	dual-specificity tyrosine-(Y)-phosphorylation regulated kinase 2	HGNC:3093	12q15	-0.5014	0.1623	-0.273	0.4686	0.02406	0.278	-0.4277	-1.0857	-1.5235
DYRK3	DYRK3	dual-specificity tyrosine-(Y)-phosphorylation regulated kinase 3	HGNC:3094	1q32	0.3334	0.2618	-0.06561	-0.06432	-0.1479	-0.1059	-0.3082	-0.122	0.0606
DYRK4	DYRK4	dual-specificity tyrosine-(Y)-phosphorylation regulated kinase 4	HGNC:3095	12p13.32	1.3639	1.1654	1.0322	0.3971	0.3785	0.3896	0.8317	0.922	0.9222
E2F2	E2F2	E2F transcription factor 2	HGNC:3114	1p36	0.4905	0.264	0.3095	0.1725	0.1056	0.1469	0.4056	0.4006	-0.4701
E2F3	E2F3	E2F transcription factor 3	HGNC:3115	6p22	1.563	0.6961	1.1608	0.2793	0.1395	0.09741	1.4261	1.716	1.9929
E2F4	E2F4	E2F transcription factor 4, p107/p130-binding	HGNC:3118	16q21-q22	-1.6102	-1.6717	-1.8349	-0.04554	0.3039	0.02422	-1.0187	-1.4379	-1.7804
E2F5	E2F5	E2F transcription factor 5, p130-binding	HGNC:3119	8q21.2	-0.9568	-0.7038	-0.3786	-0.1846	0.09517	-0.3134	-0.3819	-0.2044	-0.8661
E2F6	E2F6	E2F transcription factor 6	HGNC:3120	2p25.1	-0.4441	-0.4074	0.06105	-0.2723	-0.1718	-0.1409	-0.399	-0.4439	-1.038
EBAG9	EBAG9	estrogen receptor binding site associated, antigen, 9	HGNC:3123	8q23	-0.195	-0.4625	-0.2386	-0.3081	-0.1324	-0.4792	-0.1313	-0.1628	0.3442
EBI3	EBI3	Epstein-Barr virus induced 3	HGNC:3129	19p13	-1.1194	-0.1564	-0.5613	0.1111	-0.07325	-0.1067	-0.2138	-0.5328	-0.565
EBNA1BP2	EBNA1BP2	EBNA1 binding protein 2	HGNC:15531	1p35-p33	-0.3722	-0.3362	-0.3402	-0.161	-0.4996	-0.3165	-0.5712	-0.626	-0.8563
ECE1	ECE1	endothelin converting enzyme 1	HGNC:3146	1p36.1	0.9209	0.6851	1.7386	0.7267	-0.797	0.2894	0.7087	0.6018	1.6865
ECH1	ECH1	enoyl CoA hydratase 1, peroxisomal	HGNC:3149	19q13.1	0.2806	-0.1273	0.03146	0.2325	0.4374	0.0733	0.4517	0.5857	1.3784
ECHDC1	ECHDC1	enoyl CoA hydratase domain containing 1	HGNC:21489	6q22.33	-1.1998	-0.5192	-0.7	-0.5083	0.05407	-0.1873	-0.5291	-0.526	-0.1436
ECM1	ECM1	extracellular matrix protein 1	HGNC:3153	1q21	1.0815	0.4718	0.6544	-0.1334	-0.0351	0.03689	0.7881	1.409	0.3344
ECT2	ECT2	epithelial cell transforming 2	HGNC:3155	3q26.1-q26.2	-1.3086	-1.0617	-1.0813	-0.9156	-1.141	-0.07397	-1.0319	-1.4244	-1.4076
EDN2	EDN2	endothelin 2	HGNC:3177	1p34	0.5993	0.295	0.6074	0.6575	0.08407	-0.3007	0.6636	-0.1521	-0.1847
EEA1	EEA1	early endosome antigen 1	HGNC:3185	12q22	-0.7574	-0.2358	-0.8203	-0.3765	-0.1423	-0.4847	-0.2508	-0.8145	-0.609
EEF1E1	EEF1E1	eukaryotic translation elongation factor 1 epsilon 1	HGNC:3212	6p24.3	-1.7743	-1.1206	-1.4653	-0.4863	-0.1264	-0.07196	-0.8497	-1.1605	-0.8333
EFEMP1	EFEMP1	EGF containing fibulin-like extracellular matrix protein 1	HGNC:3218	2p16	0.1019	0.01851	0.3464	0.7301	-0.07166	0.04478	0.6978	-0.4786	-0.3117
EFNA1	EFNA1	ephrin-A1	HGNC:3221	1q21-q22	-0.561	-0.5682	-0.3532	-0.3039	-0.1466	0.04071	-0.6256	-0.4859	0.2569
EFNA5	EFNA5	ephrin-A5	HGNC:3225	5q21	1.954	1.6141	1.8415	0.9536	0.5231	0.6938	1.8682	1.7598	1.7033
EFNB1	EFNB1	ephrin-B1	HGNC:3226	Xq12	0.05449	0.04308	-0.1373	0.3056	0.306	0.4535	-0.9116	-0.7397	-1.0807
EFNB2	EFNB2	ephrin-B2	HGNC:3227	13q33	-0.1348	0.09365	-0.2262	-0.1982	-0.4639	-0.1226	0.6266	0.4468	-0.04919
EFS	EFS	embryonal Fyn-associated substrate	HGNC:16898	14q11.2-q12	0.5139	0.6339	0.08384	0.2565	2.3136	0.3616	-0.01929	0.508	0.1389
EGF	EGF	epidermal growth factor	HGNC:3229	4q25	0.6374	0.8635	0.0572	-0.3496	-0.1209	0.396	-0.1056	0.4122	0.8659
EGFR	EGFR	epidermal growth factor receptor	HGNC:3236	7p12	-0.1297	0.08398	-0.4426	0.03545	0.06568	-0.08087	-0.2611	-0.3532	-0.4907
EGR1	EGR1	early growth response 1	HGNC:3238	5q23-q31	1.7404	2.39	1.9402	0.04401	0.2986	0.5151	2.7648	2.7593	3.1724
EGR2	EGR2	early growth response 2	HGNC:3239	10q21.1	0.5708	0.7177	0.6892	0.1075	0.1934	-0.02385	0.05026	0.2859	0.3851
EHD1	EHD1	EH-domain containing 1	HGNC:3242	11q13	0.003972	-0.304	0.1638	0.1195	0.1046	0.1108	0.01492	0.1044	0.5124
EHHADH	EHHADH	enoyl-CoA, hydratase/3-hydroxyacyl CoA dehydrogenase	HGNC:3247	3q26.3-q28	0.03893	0.1882	-0.1681	0.1353	-0.09333	-0.2524	0.02109	0.1392	-0.6179
EI24	EI24	etoposide induced 2.4	HGNC:13276	11q24.2	0.7097	0.2787	0.2452	-1.167	-1.0757	-0.5068	0.7118	0.902	0.9674
EIF1AY	EIF1AY	eukaryotic translation initiation factor 1A, Y-linked	HGNC:3252	Yq11.223	-0.06867	-0.1631	-0.03631	0.5721	-0.1026	-0.4504	0.4336	-0.0876	0.2697
EIF2B2	EIF2B2	eukaryotic translation initiation factor 2B, subunit 2 beta, 39kDa	HGNC:3258	14q24.3	0.7795	0.9574	0.1814	-0.03499	0.4788	0.5311	1.014	0.6609	1.286
EIF2S1	EIF2S1	eukaryotic translation initiation factor 2, subunit 1 alpha, 35kDa	HGNC:3265	14q21.3	-0.2074	-0.1184	-0.2585	0.2351	0.3383	0.5	-0.3414	-0.2723	0.1713
EIF2S2	EIF2S2	eukaryotic translation initiation factor 2, subunit 2 beta, 38kDa	HGNC:3266	20q11.2	-2.3022	-2.3329	-2.5738	-0.8069	-0.7012	-0.5865	-2.0764	-2.0521	-1.9607
EIF4A1	EIF4A1	eukaryotic translation initiation factor 4A1	HGNC:3282	17p13	-1.3381	-1.5233	-0.5452	-0.125	-0.5326	-0.411	-0.7455	-0.7962	-0.8624
EIF4B	EIF4B	eukaryotic translation initiation factor 4B	HGNC:3285	12q13.13	-1.3543	-1.337	-1.7232	-0.4323	-0.2996	-0.162	-0.94	-1.2465	-0.9218
EIF4G1	EIF4G1	eukaryotic translation initiation factor 4 gamma, 1	HGNC:3296	3q27.1	0.3286	0.2821	0.1093	-0.5496	-0.6298	-0.6836	0.1436	-0.1173	0.5666
EIF4G3	EIF4G3	eukaryotic translation initiation factor 4 gamma, 3	HGNC:3298	1p36.12	-1.7756	-1.217	-1.2726	-0.3799	-0.2356	-0.2704	-0.9236	-1.1052	-1.2799
ELAVL1	ELAVL1	ELAV like RNA binding protein 1	HGNC:3312	19p13.2	-0.2593	0.2285	-0.2393	-0.2152	-0.4306	-0.6562	0.4744	-0.01728	0.3391
ELF2	ELF2	E74-like factor 2 (ets domain transcription factor)	HGNC:3317	4q28	0.2056	0.4127	-0.1412	-0.1536	0.2275	-0.521	0.4912	-0.2887	-0.4342
ELF3	ELF3	E74-like factor 3 (ets domain transcription factor, epithelial-specific )	HGNC:3318	1q32.2	-2.5015	-2.6851	-2.9038	-0.01031	0.4633	0.8027	-2.5783	-2.5034	-2.5726
ELF4	ELF4	E74-like factor 4 (ets domain transcription factor)	HGNC:3319	Xq26	0.5393	0.3151	0.6237	0.1119	-0.3333	-0.06294	-0.02641	-0.2013	-0.2855
ELK4	ELK4	ELK4, ETS-domain protein (SRF accessory protein 1)	HGNC:3326	1q32	-0.2782	-0.4206	-0.2073	0.1608	-0.02947	0.209	0.08891	-0.1517	-0.6207
ELL2	ELL2	elongation factor, RNA polymerase II, 2	HGNC:17064	5q15	0.03779	0.2828	0.7989	0.01882	-0.4658	-0.3125	0.6776	0.4373	0.0649
EML1	EML1	echinoderm microtubule associated protein like 1	HGNC:3330	14q32	0.71	0.2796	0.125	0.6137	2.2673	0.6261	-0.01105	-0.1154	0.1122
EMP2	EMP2	epithelial membrane protein 2	HGNC:3334	16p13.2	0.8515	0.374	0.2736	0.06117	0.08151	0.1019	-0.3619	-0.1409	-0.2284
EMP3	EMP3	epithelial membrane protein 3	HGNC:3335	19q13.3	0.6745	0.232	0.7066	0.1473	-0.3403	0.02794	0.05872	0.4827	1.2623
ENC1	ENC1	ectodermal-neural cortex 1 (with BTB domain)	HGNC:3345	5q13	-0.2946	-0.1376	-0.3727	-0.214	-0.1604	-0.2621	-0.01491	-0.04303	-0.4031
ENG	ENG	endoglin	HGNC:3349	9q34.11	-0.1022	0.03714	-0.4868	-0.01031	-0.03024	-0.09669	-0.1912	0.1928	0.3613
ENPP1	ENPP1	ectonucleotide pyrophosphatase/phosphodiesterase 1	HGNC:3356	6q22-q23	0.3547	0.4869	0.1526	-0.2576	-0.05893	0.05747	-0.06555	-0.1822	0.1111
ENTPD1	ENTPD1	ectonucleoside triphosphate diphosphohydrolase 1	HGNC:3363	10q24.1	0.1612	-0.06874	-0.4008	0.2422	-0.04756	0.1233	0.4346	0.3692	0.2497
EP400	EP400	E1A binding protein p400	HGNC:11958	12q24.33	-0.8357	-0.4576	-0.841	-0.0253	0.04537	-0.2121	-0.6489	-0.8539	-0.1097
EPAS1	EPAS1	endothelial PAS domain protein 1	HGNC:3374	2p21-p16	0.007598	-0.2468	-0.4043	-0.2909	0.09677	-0.316	0.3953	0.4025	0.3015
EPB41	EPB41	erythrocyte membrane protein band 4.1 (elliptocytosis 1, RH-linked)	HGNC:3377	1p33-p32	0.8091	0.4497	0.3215	0.4665	0.1494	0.09396	-0.1401	0.3543	0.6686
EPB41L1	EPB41L1	erythrocyte membrane protein band 4.1-like 1	HGNC:3378	20q11.2-q12	0.1531	-0.5781	0.03195	-0.03035	-0.04095	0.0337	-0.9727	-0.5375	-0.5877
EPB42	EPB42	erythrocyte membrane protein band 4.2	HGNC:3381	15q15-q21	-0.4329	-0.3589	-0.6938	0.1123	0.0506	-0.2368	-0.5014	-0.544	-0.2556
EPHA1	EPHA1	EPH receptor A1	HGNC:3385	7q32-q36	0.09613	0.127	-0.04546	0.5411	0.3519	0.01145	-0.3767	-0.4982	-0.3487
EPHB2	EPHB2	EPH receptor B2	HGNC:3393	1p36.1-p35	1.2783	1.154	0.7741	0.2245	0.3873	0.7416	-0.1396	0.2658	0.3609
EPHB3	EPHB3	EPH receptor B3	HGNC:3394	3q27.1	-0.1057	-0.1294	0.2085	-0.4048	-0.1947	0.04903	-0.8928	0.01853	-0.02679
EPHB4	EPHB4	EPH receptor B4	HGNC:3395	7q22	-0.6621	-0.2625	-0.7958	0.6486	0.1043	0.6789	-0.4334	-1.1727	-1.1224
EPHB6	EPHB6	EPH receptor B6	HGNC:3396	7q33-q35	0.3311	0.3071	0.4461	0.2802	0.6219	0.1389	0.2226	0.1728	0.5531
EPOR	EPOR	erythropoietin receptor	HGNC:3416	19p13.3-p13.2	1.3142	0.9899	0.8207	0.1854	0.2218	0.436	0.2429	0.4683	0.3884
EPRS	EPRS	glutamyl-prolyl-tRNA synthetase	HGNC:3418	1q41	0.7184	-0.4059	0.1157	0.396	-0.1932	-0.1279	0.5119	-0.01882	-1.0735
EPS15	EPS15	epidermal growth factor receptor pathway substrate 15	HGNC:3419	1p32	1.6874	1.4916	1.0569	0.8246	0.7747	0.6109	1.4455	0.2395	-0.4592
EPS8	EPS8	epidermal growth factor receptor pathway substrate 8	HGNC:3420	12p12.3	-2.0516	-1.1566	-1.6127	-0.5167	-0.07063	0.002178	-0.9284	-1.4811	-1.6787
ERBB2	ERBB2	v-erb-b2 avian erythroblastic leukemia viral oncogene homolog 2	HGNC:3430	17q11.2-q12	-0.5478	-0.1357	-0.07577	0.3836	-0.05359	-0.2908	-0.2765	-0.2921	-0.1009
ERBB3	ERBB3	v-erb-b2 avian erythroblastic leukemia viral oncogene homolog 3	HGNC:3431	12q13	-0.3898	-1.4623	-1.1773	-0.2578	-0.2178	-0.3944	-0.7653	-0.7654	-1.1695
ERCC1	ERCC1	excision repair cross-complementation group 1	HGNC:3433	19q13.32	-0.1326	-0.3328	-0.003026	0.2135	-0.3086	0.04099	0.4539	0.3324	-0.07863
ERCC3	ERCC3	excision repair cross-complementation group 3	HGNC:3435	2q21	-1.1764	-1.234	-0.9541	-0.004721	-0.04169	-0.06199	-0.4334	-0.5751	-0.6608
ERCC5	ERCC5	excision repair cross-complementation group 5	HGNC:3437	13q22-q34	-1.8391	-1.0497	-0.9779	0.2933	-0.2424	0.3872	-0.1699	-0.6742	-0.2345
EREG	EREG	epiregulin	HGNC:3443	4q21.21	1.1778	0.365	0.01341	1.0302	0.272	0.4543	0.7043	-0.2234	-0.6654
ESD	ESD	esterase D	HGNC:3465	13q14.1-q14.2	0.3548	0.5094	0.3904	0.4865	-0.9711	0.4596	0.9414	0.9537	1.7655
ESM1	ESM1	endothelial cell-specific molecule 1	HGNC:3466	5q11	0.2298	0.288	0.2983	0.01011	0.08117	0.2769	0.7653	0.8476	0.9817
ETFA	ETFA	electron-transfer-flavoprotein, alpha polypeptide	HGNC:3481	15q23-q25	0.2492	0.3633	0.6711	-0.3255	-0.06919	-0.1948	0.5334	0.7327	0.6373
ETS2	ETS2	v-ets avian erythroblastosis virus E26 oncogene homolog 2	HGNC:3489	21q22.3	0.05262	-0.2028	-0.07364	-0.2433	0.2506	-0.3953	0.0345	-0.231	-1.219
ETV3	ETV3	ets variant 3	HGNC:3492	1q21-q23	1.1111	0.5235	0.9869	0.3462	-0.2221	0.0808	1.3862	1.4366	0.5181
ETV4	ETV4	ets variant 4	HGNC:3493	17q21	-1.5747	-1.3329	-1.0963	-0.1499	-0.2975	-0.405	-0.2586	-0.3867	-1.0669
ETV5	ETV5	ets variant 5	HGNC:3494	3q28	0.4916	0.6105	0.4287	0.2642	0.6642	0.3789	0.5629	0.9568	1.5964
EVI2A	EVI2A	ecotropic viral integration site 2A	HGNC:3499	17q11.2	-0.1687	-0.09785	-0.1614	0.391	-0.2088	0.06042	-0.1485	-0.118	-0.09761
EVI2B	EVI2B	ecotropic viral integration site 2B	HGNC:3500	17q11.2	1.0923	0.8447	1.0397	0.4948	-0.2248	-0.06068	1.5541	1.0015	0.6866
EVPL	EVPL	envoplakin	HGNC:3503	17q25	-0.7309	-0.4434	-0.2528	0.2022	-0.09164	0.005331	0.6842	-0.1394	-0.187
EWSR1	EWSR1	EWS RNA-binding protein 1	HGNC:3508	22q12.2	-0.9114	-1.0759	-1.0609	-0.4848	-0.04738	-0.1671	-0.002298	-0.6298	-0.7535
EXT1	EXT1	exostosin glycosyltransferase 1	HGNC:3512	8q24.11	-1.936	-1.5575	-0.7086	-0.3305	-0.1759	0.2375	-0.8227	-0.5414	-0.6165
EXTL2	EXTL2	exostosin-like glycosyltransferase 2	HGNC:3516	1p21	0.3979	0.63	0.4787	0.2148	0.04789	0.07859	0.2637	0.1326	-0.1551
EYA3	EYA3	eyes absent homolog 3 (Drosophila)	HGNC:3521	1p36	1.0273	0.4832	0.4906	0.5476	0.4941	0.2721	0.3954	0.2231	0.5523
EZH2	EZH2	enhancer of zeste homolog 2 (Drosophila)	HGNC:3527	7q35-q36	-0.1973	-0.6913	-0.1614	0.2703	-0.2739	-0.1521	0.3878	0.02236	-0.6952
F2R	F2R	coagulation factor II (thrombin) receptor	HGNC:3537	5q13	-0.8705	-0.1396	-0.3336	-0.5148	-0.2292	-0.06397	-0.3667	-1.1313	-1.2411
F2RL1	F2RL1	coagulation factor II (thrombin) receptor-like 1	HGNC:3538	5q13	0.5065	0.5111	0.6753	-0.7071	0.4409	-0.6761	-0.1222	-0.7152	-0.3057
FABP4	FABP4	fatty acid binding protein 4, adipocyte	HGNC:3559	8q21.13	0.6194	0.5201	0.6023	0.2367	0.3608	-0.2481	-0.5898	0.4028	0.5396
FADD	FADD	Fas (TNFRSF6)-associated via death domain	HGNC:3573	11q13.3	-1.3998	-0.6151	-1.2783	-0.2637	-0.7633	-0.1279	-1.1483	-1.4723	-1.8972
FAF1	FAF1	Fas (TNFRSF6) associated factor 1	HGNC:3578	1p32.3	-1.4418	-1.2058	0.3228	-0.8006	-0.4526	0.0009741	-0.9822	-0.379	-0.1557
FAM3C	FAM3C	family with sequence similarity 3, member C	HGNC:18664	7q22.1-q31.1	0.01182	0.2166	0.1182	0.8157	-0.0384	0.2215	0.1046	0.07905	-0.5829
FANCG	FANCG	Fanconi anemia, complementation group G	HGNC:3588	9p13	1.65	2.1603	2.2396	0.8408	0.9139	1.3346	1.6501	1.0486	1.0818
FANCL	FANCL	Fanconi anemia, complementation group L	HGNC:20748	2p16.1	-0.8339	-0.2993	-0.8782	0.2554	-0.1842	-0.03359	-0.1459	-0.7451	-0.3871
FARP1	FARP1	FERM, RhoGEF (ARHGEF) and pleckstrin domain protein 1 (chondrocyte-derived)	HGNC:3591	13q32.2	-0.5537	0.1715	-0.3644	0.08642	-0.4117	0.05639	-0.6626	-0.9439	-1.4251
FASN	FASN	fatty acid synthase	HGNC:3594	17q25	-0.2937	-0.2182	-0.1795	1.5228	-0.6361	0.5159	0.6213	0.2905	0.9559
FASTK	FASTK	Fas-activated serine/threonine kinase	HGNC:24676	7q35	-0.6942	-0.293	-1.1542	0.5986	0.4406	0.5472	-0.1768	-0.6119	-0.3184
FBL	FBL	fibrillarin	HGNC:3599	19q13.1	-0.6615	-1.0991	-1.2202	-0.7673	-0.3255	-0.5921	-1.2594	-1.9758	-1.5311
FBN1	FBN1	fibrillin 1	HGNC:3603	15q21.1	0.2819	0.1558	-0.04692	-0.3858	-0.03479	-0.0194	-0.2602	0.3267	1.4516
FBP1	FBP1	fructose-1,6-bisphosphatase 1	HGNC:3606	9q22.3	0.2811	0.01788	-0.1925	-0.2811	-0.1314	-0.08738	0.8851	0.1172	0.6688
FBXW2	FBXW2	F-box and WD repeat domain containing 2	HGNC:13608	9q34	-0.2883	-0.02717	-0.01997	-0.4192	-0.31	-0.3704	-0.06951	-0.2586	-0.2438
FCER1G	FCER1G	Fc fragment of IgE, high affinity I, receptor for; gamma polypeptide	HGNC:3611	1q23	2.231	1.4947	0.9195	0.4179	0.5593	0.1458	0.04929	0.6661	1.175
FCGR2B	FCGR2B	Fc fragment of IgG, low affinity IIb, receptor (CD32)	HGNC:3618	1q23	0.3633	0.7544	-0.1285	-0.1116	-0.2253	-0.0842	-0.4309	-0.2696	-0.3173
FCGRT	FCGRT	Fc fragment of IgG, receptor, transporter, alpha	HGNC:3621	19q13.3	-0.4193	-0.7914	-0.3241	-0.2248	-0.08572	-0.1719	-0.1561	-0.1995	0.414
FDPS	FDPS	farnesyl diphosphate synthase	HGNC:3631	1q22	-0.2999	-0.3434	-0.6869	-0.2004	0.1054	-0.111	-0.7872	-0.3569	-0.5673
FECH	FECH	ferrochelatase	HGNC:3647	18q21.2-q21.3	-0.0665	0.05916	0.2043	-0.01666	-0.04784	-0.09694	0.3672	0.6923	0.6135
FEM1B	FEM1B	fem-1 homolog b (C. elegans)	HGNC:3649	15q22	0.0974	-0.6425	-0.6439	-0.5874	-0.2257	-0.293	-0.3756	-0.002763	-0.165
FEN1	FEN1	flap structure-specific endonuclease 1	HGNC:3650	11q12	1.3435	1.1592	1.3263	0.2158	0.2637	0.1863	0.1075	0.5342	0.5987
FES	FES	feline sarcoma oncogene	HGNC:3657	15q26.1	0.6262	-0.1458	0.6345	-0.2589	-0.1118	0.2697	-0.1224	0.1762	0.4204
FEZ2	FEZ2	fasciculation and elongation protein zeta 2 (zygin II)	HGNC:3660	2p21	1.1636	0.7733	0.9435	0.309	0.5644	0.06003	0.7655	1.9972	1.5739
FGA	FGA	fibrinogen alpha chain	HGNC:3661	4q28	0.1021	0.4494	-0.1662	0.2314	-0.2559	-0.2721	0.301	-0.2893	-0.03676
FGF12	FGF12	fibroblast growth factor 12	HGNC:3668	3q28	0.5555	0.2528	0.1611	0.2971	0.0473	-0.00533	0.1815	0.4013	0.1379
FGF6	FGF6	fibroblast growth factor 6	HGNC:3684	12p13	0.1969	-0.1833	0.2131	-0.4431	-0.1632	0.2447	-0.04447	-0.1301	0.05719
FGF7	FGF7	fibroblast growth factor 7	HGNC:3685	15q21.2	0.3491	0.07685	0.2873	0.3272	0.1966	0.01162	0.02986	0.2801	0.5384
FGF9	FGF9	fibroblast growth factor 9	HGNC:3687	13q11-q12	0.5855	0.04003	-0.1378	-0.2994	-0.0491	0.05447	-0.4259	0.4509	1.3758
FGFR2	FGFR2	fibroblast growth factor receptor 2	HGNC:3689	10q25.3-q26	-0.2399	-0.2344	-0.6866	-0.2056	-0.2232	-0.2486	-0.5534	0.106	0.2438
FGFR3	FGFR3	fibroblast growth factor receptor 3	HGNC:3690	4p16.3	0.2479	0.08947	-0.01691	-0.08226	0.3157	0.2253	0.0803	-0.2663	0.366
FGFR4	FGFR4	fibroblast growth factor receptor 4	HGNC:3691	5q35.2	1.0067	0.8943	1.0761	0.6361	-0.2166	0.368	1.4754	1.1902	0.8618
FGL2	FGL2	fibrinogen-like 2	HGNC:3696	7q11.23	-0.2197	-0.1022	-0.03906	0.05035	0.8959	-0.1293	0.5988	0.04003	-0.3855
FGR	FGR	feline Gardner-Rasheed sarcoma viral oncogene homolog	HGNC:3697	1p36.2-p36.1	-0.1963	-0.2241	-0.222	-0.4758	0.06917	0.06091	0.02536	0.09189	0.0377
FH	FH	fumarate hydratase	HGNC:3700	1q42.1	-1.0384	-0.7948	-0.6592	-0.8016	-1.0012	-0.8089	-0.004396	-0.261	-0.2762
FIBP	FIBP	fibroblast growth factor (acidic) intracellular binding protein	HGNC:3705	11q13.1	-0.1737	-0.3256	-0.2291	-0.7934	-0.1828	-0.5385	-0.4701	-0.2286	-0.6321
FKBP1B	FKBP1B	FK506 binding protein 1B, 12.6 kDa	HGNC:3712	2p23.3	-0.003012	0.07258	-0.131	-0.7019	0.1247	0.005762	-0.08021	0.5541	0.8236
FKBP2	FKBP2	FK506 binding protein 2, 13kDa	HGNC:3718	11q13.1-q13.3	-0.04011	-0.4773	0.302	0.5755	0.2292	0.343	0.07421	-0.5188	-0.6754
FKBP5	FKBP5	FK506 binding protein 5	HGNC:3721	6p21.31	-0.0498	0.08429	-0.2402	0.01801	0.2611	0.009306	-0.2573	-0.4341	-0.19
FKBP8	FKBP8	FK506 binding protein 8, 38kDa	HGNC:3724	19p12	0.312	-0.2205	0.3435	0.06556	-0.3965	-0.4955	1.0207	0.6683	-0.2956
FLII	FLII	flightless I homolog (Drosophila)	HGNC:3750	17p11.2	-0.4274	-0.5562	-0.6967	-0.7237	-0.4935	-0.2893	0.2091	0.4055	0.4923
FLNB	FLNB	filamin B, beta	HGNC:3755	3p14.3	0.3258	0.496	0.5514	-0.1016	-0.3023	0.1073	-0.9555	-1.0421	-1.3011
FLOT1	FLOT1	flotillin 1	HGNC:3757	6p21.3	-0.6201	-0.2789	-0.434	0.1286	0.1266	-0.2731	-0.3852	-0.1191	-0.9806
FLOT2	FLOT2	flotillin 2	HGNC:3758	17q11-q12	0.2569	-0.3282	-0.03121	0.06908	0.1295	0.08884	-0.07691	0.3583	0.6256
FLT3LG	FLT3LG	fms-related tyrosine kinase 3 ligand	HGNC:3766	19q13.3	-0.1007	0.3277	0.0442	-0.2226	-0.07335	-0.06803	-0.1515	-0.1512	0.1305
FMO1	FMO1	flavin containing monooxygenase 1	HGNC:3769	1q24.3	-0.2234	0.3493	-0.5711	0.008484	0.2219	-0.1191	-0.7577	-0.2287	0.06521
FMR1	FMR1	fragile X mental retardation 1	HGNC:3775	Xq27.3	-0.4938	-0.2549	0.02493	0.01733	0.05392	-0.02387	-0.7426	-0.5412	-1.1321
FNTA	FNTA	farnesyltransferase, CAAX box, alpha	HGNC:3782	8p11.21	-1.2169	-1.5468	-0.8184	-0.5407	-0.5757	-0.3157	-0.6501	-0.6997	-0.3635
FOLH1	FOLH1	folate hydrolase (prostate-specific membrane antigen) 1	HGNC:3788	11p11.2	0.7596	0.4501	0.7108	0.2897	0.364	-0.09629	0.5993	1.1095	0.6559
FOLR1	FOLR1	folate receptor 1 (adult)	HGNC:3791	11q13.3-q14.1	-0.9586	-0.1433	-0.5722	0.2137	-0.1275	0.1092	-0.08214	-0.8046	-0.8129
FOLR2	FOLR2	folate receptor 2 (fetal)	HGNC:3793	11q13.3-q14.1	-1.1594	-0.9854	-0.2553	-0.1946	-0.2977	-0.1478	-0.272	-0.3946	-0.2945
FOLR3	FOLR3	folate receptor 3 (gamma)	HGNC:3795	11q13.4	1.0935	0.7357	0.6768	0.6727	0.08413	0.6912	1.2849	0.7872	0.8209
FOS	FOS	FBJ murine osteosarcoma viral oncogene homolog	HGNC:3796	14q24.3	0.003638	-0.1332	0.18	0.1406	-0.1428	0.01069	-0.8264	-0.5765	-1.6386
FOSB	FOSB	FBJ murine osteosarcoma viral oncogene homolog B	HGNC:3797	19q13.3	0.179	0.007931	0.4876	0.9103	0.3308	0.758	0.1931	-0.2888	-0.4461
FOSL2	FOSL2	FOS-like antigen 2	HGNC:3798	2p23.3	0.3197	0.1974	0.4586	-0.2036	-0.06523	-0.07573	0.8115	0.8095	0.4824
FOXD1	FOXD1	forkhead box D1	HGNC:3802	5q12-q13	0.2511	0.3767	0.2315	0.06671	-0.262	-0.3615	0.4284	-0.1969	-0.4536
FOXF2	FOXF2	forkhead box F2	HGNC:3810	6p25.3	1.9396	0.9609	0.3696	-0.1904	0.3354	0.1527	0.1545	0.5084	1.1505
FPGT	FPGT	fucose-1-phosphate guanylyltransferase	HGNC:3825	1p31.1	-0.132	-0.1127	-0.2461	0.1588	0.2054	-0.1347	0.4234	-0.1155	0.006403
FPR1	FPR1	formyl peptide receptor 1	HGNC:3826	19q13.41	1.7911	1.4692	1.2509	0.279	0.869	0.5335	0.8801	1.0684	1.047
FRG1	FRG1	FSHD region gene 1	HGNC:3954	4q35	-0.5812	-0.2743	-0.2319	0.1688	-0.2771	-0.2221	1.7369	1.4495	1.0463
FST	FST	follistatin	HGNC:3971	5q11.2	1.3694	0.5193	0.7271	0.1211	0.213	0.08673	-1.3939	0.1405	0.1362
FUBP1	FUBP1	far upstream element (FUSE) binding protein 1	HGNC:4004	1p31.1	-0.3497	-0.1941	-0.529	-0.2633	0.06466	-0.1746	-0.8964	-0.9097	-0.7593
FUBP3	FUBP3	far upstream element (FUSE) binding protein 3	HGNC:4005	9q34.11	0.5319	0.2845	0.7506	-0.1312	0.1677	-0.3197	1.1728	0.9704	0.3984
FUCA1	FUCA1	fucosidase, alpha-L- 1, tissue	HGNC:4006	1p34	-0.714	-0.5283	-0.1891	-0.3648	-0.5199	-0.1865	0.2421	-0.3754	-0.6272
FURIN	FURIN	furin (paired basic amino acid cleaving enzyme)	HGNC:8568	15q26.1	-0.8249	-0.8236	-0.5809	0.09353	-0.08191	0.4487	-0.4101	-0.9878	-1.3626
FUS	FUS	fused in sarcoma	HGNC:4010	16p11.2	0.2327	0.007192	-0.2692	0.261	-0.06805	0.1662	-0.1875	-0.09326	-0.5195
FUT2	FUT2	fucosyltransferase 2 (secretor status included)	HGNC:4013	19q13.33	1.0035	0.9556	0.8972	0.5405	0.2385	0.4499	-0.581	1.1786	1.6748
FUT4	FUT4	fucosyltransferase 4 (alpha (1,3) fucosyltransferase, myeloid-specific)	HGNC:4015	11q21	-2.1902	-1.6144	-1.6413	-0.9984	-0.6026	-0.4763	-0.08483	-0.7758	-0.3324
FXR1	FXR1	fragile X mental retardation, autosomal homolog 1	HGNC:4023	3q28	-0.6051	-0.2528	-0.1816	-0.3547	-0.3025	-0.1882	-0.549	-0.9364	-0.7923
FXR2	FXR2	fragile X mental retardation, autosomal homolog 2	HGNC:4024	17p13.3	-0.3479	-0.2881	-0.604	0.1638	0.1029	0.06154	-0.4128	-0.4722	-1.4474
FXYD1	FXYD1	FXYD domain containing ion transport regulator 1	HGNC:4025	19q13.1	-0.2061	-0.4524	-0.2829	-0.721	0.02542	-0.1805	-0.3755	-0.391	-0.1736
FXYD2	FXYD2	FXYD domain containing ion transport regulator 2	HGNC:4026	11q23	-0.583	0.4325	-0.00385	0.0829	0.01905	0.2743	0.04002	0.04728	-0.7821
FXYD3	FXYD3	FXYD domain containing ion transport regulator 3	HGNC:4027	19q13.11-q13.12	0.04596	-0.07301	-0.09103	0.2941	0.7278	-0.04758	0.3358	0.5132	-0.4218
FYB	FYB	FYN binding protein	HGNC:4036	5p13.1	0.8394	0.6344	0.6265	0.1009	-0.1436	-0.3401	0.9804	1.2522	1.9549
FYN	FYN	FYN oncogene related to SRC, FGR, YES	HGNC:4037	6q21	-0.3457	-0.4014	-0.1105	-0.01803	-0.2465	-0.05251	-0.05948	-0.452	-0.553
FZD2	FZD2	frizzled class receptor 2	HGNC:4040	17q21.1	-0.7475	-0.4367	0.06819	-0.1498	-0.05054	-0.1241	0.4079	-0.1392	-0.2829
FZD4	FZD4	frizzled class receptor 4	HGNC:4042	11q14-q21	0.4312	0.2972	0.1659	-0.1127	0.01118	0.2015	-0.2337	0.3436	1.2368
FZD5	FZD5	frizzled class receptor 5	HGNC:4043	2q33.3	0.789	0.7404	0.3041	0.5799	0.3646	-0.1631	0.7316	0.5659	0.1459
FZD6	FZD6	frizzled class receptor 6	HGNC:4044	8q22.3-q23.1	-1.2525	-0.8769	-1.1208	-0.47	-0.1489	-0.04178	-0.2827	-0.5003	-1.2721
GAA	GAA	glucosidase, alpha; acid	HGNC:4065	17q25.2-q25.3	0.3531	0.07521	0.1365	0.4139	-0.2309	0.1126	-0.03139	0.2384	0.2114
GABBR1	GABBR1	gamma-aminobutyric acid (GABA) B receptor, 1	HGNC:4070	6p21.3	0.1359	0.343	-0.08456	0.05872	0.2868	0.1273	-0.1471	0.0378	0.641
GABPA	GABPA	GA binding protein transcription factor, alpha subunit 60kDa	HGNC:4071	21q21-q22.1	-0.2592	-0.2822	0.005082	-0.1056	-0.1609	0.01299	0.3321	-0.1724	-0.8612
GABRA6	GABRA6	gamma-aminobutyric acid (GABA) A receptor, alpha 6	HGNC:4080	5q34	0.756	0.2554	0.9104	0.5863	0.01824	0.109	0.974	0.4202	0.196
GABRB1	GABRB1	gamma-aminobutyric acid (GABA) A receptor, beta 1	HGNC:4081	4p12	-1.1411	-1.1423	-0.8899	-0.3193	-0.5402	-0.37	-0.9114	-1.5732	-0.9766
GABRE	GABRE	gamma-aminobutyric acid (GABA) A receptor, epsilon	HGNC:4085	Xq28	-1.4757	-0.9515	-0.8921	1.1514	0.4467	0.4973	-0.5567	-0.6055	-1.2889
GABRP	GABRP	gamma-aminobutyric acid (GABA) A receptor, pi	HGNC:4089	5q35.1	-0.4062	-0.11	0.08962	0.3906	-0.2585	-0.2326	0.4416	-0.2613	0.06893
GAD1	GAD1	glutamate decarboxylase 1 (brain, 67kDa)	HGNC:4092	2q31	-0.1749	0.1279	-0.3229	0.4132	-0.08402	0.07452	-0.2812	-0.3549	-0.3709
GALC	GALC	galactosylceramidase	HGNC:4115	14q31	-0.8765	-0.5236	0.4886	-0.2261	0.09838	-0.3928	-0.8213	-0.603	-0.005091
GALE	GALE	UDP-galactose-4-epimerase	HGNC:4116	1p36-p35	-0.5472	-0.5817	-0.3417	0.2782	-0.202	-0.131	0.1746	-0.1086	-0.5954
GALNT1	GALNT1	polypeptide N-acetylgalactosaminyltransferase 1	HGNC:4123	18q12.1	0.5821	0.1065	0.3909	-0.324	0.005422	-0.4488	-0.6494	-0.03585	0.6467
GALNT3	GALNT3	polypeptide N-acetylgalactosaminyltransferase 3	HGNC:4125	2q24-q31	-0.05876	0.01951	-0.3387	0.189	0.163	-0.3471	-0.4915	-0.4643	-0.4803
GALT	GALT	galactose-1-phosphate uridylyltransferase	HGNC:4135	9p13	-0.3127	-0.63	-0.4017	-0.2714	0.1875	-0.175	-0.5189	-0.1896	0.3194
GARS	GARS	glycyl-tRNA synthetase	HGNC:4162	7p15	-2.0571	-2.0164	-0.3709	0.4749	0.06148	0.2292	-1.1443	-2.107	-1.8966
GATA3	GATA3	GATA binding protein 3	HGNC:4172	10p15	-0.2699	-0.1797	-0.2456	-0.8263	-0.2348	-0.07227	-0.1313	-0.3109	1.6399
GATA4	GATA4	GATA binding protein 4	HGNC:4173	8p23.1-p22	0.907	0.5201	-0.02918	0.1756	0.1031	-0.1375	0.3342	0.2891	0.6055
GBA2	GBA2	glucosidase, beta (bile acid) 2	HGNC:18986	9p13.2	-0.187	-0.2532	-0.4823	0.4141	0.2824	-0.1733	0.1866	-0.7065	-1.3515
GBF1	GBF1	golgi brefeldin A resistant guanine nucleotide exchange factor 1	HGNC:4181	10q24	-0.6441	-0.8818	-0.5753	0.4333	0.6874	0.2369	-0.338	-0.2606	-0.02842
GBP1	GBP1	guanylate binding protein 1, interferon-inducible	HGNC:4182	1p22.2	-1.2579	-1.0849	-0.9612	-0.7422	-0.5063	-0.3441	-0.6687	-0.7148	-0.1039
GCA	GCA	grancalcin, EF-hand calcium binding protein	HGNC:15990	2q24.2	0.1836	0.01267	-0.4889	-0.08447	0.08015	-0.2302	-0.4342	-0.4616	-0.4475
GCH1	GCH1	GTP cyclohydrolase 1	HGNC:4193	14q22.1-q22.2	-0.2895	-0.1557	0.2174	-0.2155	0.1138	0.07055	-0.5493	-0.4658	-0.7258
GCLC	GCLC	glutamate-cysteine ligase, catalytic subunit	HGNC:4311	6p12	-0.006839	0.3706	0.07647	0.742	-0.4523	0.1016	0.1912	0.3491	0.1638
GCN1L1	GCN1L1	GCN1 general control of amino-acid synthesis 1-like 1 (yeast)	HGNC:4199	12q24.2	-0.7806	-1.068	-0.5309	0.1791	-0.03588	0.08067	0.3585	-0.1478	-0.6705
GDF5	GDF5	growth differentiation factor 5	HGNC:4220	20q11.2	-0.1022	-0.04235	-0.01735	0.07203	0.1087	-0.1092	0.52	-0.6642	-0.4134
GDI1	GDI1	GDP dissociation inhibitor 1	HGNC:4226	Xq28	-0.06311	0.1357	0.2034	0.6778	-0.3521	0.7136	0.5701	0.5871	0.5924
GDI2	GDI2	GDP dissociation inhibitor 2	HGNC:4227	10p15	-1.1469	-1.1507	-1.0043	-0.6165	-0.2976	-0.433	-0.2726	-0.9493	-1.623
GFAP	GFAP	glial fibrillary acidic protein	HGNC:4235	17q21	1.7306	1.2294	1.4621	0.7277	0.5421	0.6447	1.0097	0.7406	0.05357
GFER	GFER	growth factor, augmenter of liver regeneration	HGNC:4236	16p13.3-p13.12	-0.4506	-0.3275	-0.1996	-0.2025	-0.2192	-0.2288	0.1028	-0.08844	-0.6953
GFRA2	GFRA2	GDNF family receptor alpha 2	HGNC:4244	8p21.3	0.915	0.4874	0.3742	-0.0169	0.005228	-0.1955	-0.2035	-0.2698	-0.6321
GGA3	GGA3	golgi-associated, gamma adaptin ear containing, ARF binding protein 3	HGNC:17079	17q25	-0.1342	-0.2532	-0.2666	-0.03464	0.2007	0.1224	-0.8763	-1.2972	-1.3218
GGCX	GGCX	gamma-glutamyl carboxylase	HGNC:4247	2p12	-0.4239	-0.2872	-0.2118	-0.1521	-0.3783	-0.3202	0.3875	-0.3689	-0.3066
GGH	GGH	gamma-glutamyl hydrolase (conjugase, folylpolygammaglutamyl hydrolase)	HGNC:4248	8q12.3	0.6728	0.6085	0.8416	-1.1782	-0.1445	-0.5916	0.6559	0.9205	1.1453
GGT1	GGT1	gamma-glutamyltransferase 1	HGNC:4250	22q11.23	-0.2014	-0.1255	-0.2578	-0.1064	0.411	-0.04313	-0.0356	-0.1314	-0.114
GJA1	GJA1	gap junction protein, alpha 1, 43kDa	HGNC:4274	6q22.31	-0.0229	0.4435	0.1962	-0.1187	0.3347	-0.0001271	0.4698	0.4734	0.5079
GJA4	GJA4	gap junction protein, alpha 4, 37kDa	HGNC:4278	1p35.1	0.2625	0.135	0.234	0.5503	-0.1504	0.2085	0.3655	0.6307	0.4669
GJB1	GJB1	gap junction protein, beta 1, 32kDa	HGNC:4283	Xq13.1	-1.2087	-0.5153	-1.3774	-0.3333	-0.1546	-0.8863	-0.427	-0.7429	-1.0627
GJB2	GJB2	gap junction protein, beta 2, 26kDa	HGNC:4284	13q11-q12	-1.7567	-1.2795	-0.6531	-0.2223	-0.367	-0.3544	-0.493	-0.7315	-1.3073
GLB1	GLB1	galactosidase, beta 1	HGNC:4298	3p22.3	0.4042	0.1378	0.1411	0.002777	0.314	-0.1377	0.05366	0.6433	-0.3383
GLG1	GLG1	golgi glycoprotein 1	HGNC:4316	16q22-q23	-1.2311	-1.1141	-0.8551	-0.2191	-0.2394	0.04469	-0.6185	-0.6476	-0.6089
GLI3	GLI3	GLI family zinc finger 3	HGNC:4319	7p13	0.3378	0.3931	0.6874	-0.00125	0.03542	-0.255	-0.4151	0.1533	0.7239
GLMN	GLMN	glomulin, FKBP associated protein	HGNC:14373	1p22.1	0.4084	0.537	0.2427	-0.1136	0.3568	0.009205	0.1093	0.095	0.2495
GLO1	GLO1	glyoxalase I	HGNC:4323	6p21.3-p21.1	0.676	0.5251	0.7368	-0.1731	-0.6143	-0.08052	0.827	0.2071	-0.02074
GLRX	GLRX	glutaredoxin (thioltransferase)	HGNC:4330	5q14	-1.13	-0.8779	-0.4203	0.2049	0.2013	0.7008	-1.1144	-0.2647	0.4206
GLYAT	GLYAT	glycine-N-acyltransferase	HGNC:13734	11q12.1	0.7211	0.4526	0.6711	0.5389	-0.1473	0.2472	1.0382	0.3739	0.3107
GM2A	GM2A	GM2 ganglioside activator	HGNC:4367	5q33.1	1.2796	0.5781	0.5444	0.6535	-0.04276	0.1045	0.8728	0.5379	-0.1361
GMFB	GMFB	glia maturation factor, beta	HGNC:4373	14q22.2	-0.5363	-0.3983	-0.3787	-0.2932	0.02897	-0.05066	-0.5685	-0.2432	0.371
GMPPB	GMPPB	GDP-mannose pyrophosphorylase B	HGNC:22932	3p21.31	0.5214	0.5426	0.1769	0.1815	0.05467	0.07436	0.3758	0.3153	0.4682
GNA15	GNA15	guanine nucleotide binding protein (G protein), alpha 15 (Gq class)	HGNC:4383	19p13.3	0.05219	-0.4555	-0.2668	0.2152	0.05362	0.3167	-0.5597	-0.63	-0.6344
GNAI1	GNAI1	guanine nucleotide binding protein (G protein), alpha inhibiting activity polypeptide 1	HGNC:4384	7q21-q22	-0.5426	-0.3076	0.172	-0.1837	-0.05717	0.1479	0.3298	0.2279	-0.4405
GNAI2	GNAI2	guanine nucleotide binding protein (G protein), alpha inhibiting activity polypeptide 2	HGNC:4385	3p21.31	0.3444	0.02579	0.1822	0.5629	0.02171	0.03852	0.9389	0.462	0.1656
GNAI3	GNAI3	guanine nucleotide binding protein (G protein), alpha inhibiting activity polypeptide 3	HGNC:4387	1p13	0.2013	0.1001	0.2889	0.2182	0.2269	0.2638	0.7454	0.3393	-0.4219
GNAL	GNAL	guanine nucleotide binding protein (G protein), alpha activating activity polypeptide, olfactory type	HGNC:4388	18p11.22-p11.21	0.01231	-0.114	0.08249	-0.631	0.06485	0.04746	0.3732	0.1817	0.4235
GNAO1	GNAO1	guanine nucleotide binding protein (G protein), alpha activating activity polypeptide O	HGNC:4389	16q13	0.1498	-0.2389	0.05919	0.1474	-0.0642	0.0004796	0.228	-0.3967	-0.5309
GNAS	GNAS	GNAS complex locus	HGNC:4392	20q13.2-q13.3	0.03185	0.05734	0.4175	0.1009	0.3351	-0.2418	-0.6485	-0.1415	-0.4481
GNAZ	GNAZ	guanine nucleotide binding protein (G protein), alpha z polypeptide	HGNC:4395	22q11.1-q11.2	0.8238	0.4138	0.4066	0.428	-0.01335	-0.2015	0.2136	0.1621	0.04493
GNB1	GNB1	guanine nucleotide binding protein (G protein), beta polypeptide 1	HGNC:4396	1p36.33	-0.4675	-0.4548	-0.5339	-0.6155	-1.0743	-0.5595	-0.2667	-0.2202	0.3722
GNB2	GNB2	guanine nucleotide binding protein (G protein), beta polypeptide 2	HGNC:4398	7q21.3-q22.1	-0.09878	-0.03888	0.1031	0.2304	0.166	0.2155	-0.443	-0.4937	0.2024
GNB2L1	GNB2L1	guanine nucleotide binding protein (G protein), beta polypeptide 2-like 1	HGNC:4399	5q35.3	-1.163	-1.5023	-0.9304	0.2467	0.2705	-0.4423	-0.9143	-0.878	-0.9437
GNB5	GNB5	guanine nucleotide binding protein (G protein), beta 5	HGNC:4401	15q21.1	0.6141	0.7279	0.5388	0.3175	0.4734	0.2189	1.312	1.5875	2.0038
GNG10	GNG10	guanine nucleotide binding protein (G protein), gamma 10	HGNC:4402	9q31.3	0.4889	0.2052	0.1743	-0.2149	-0.03828	-0.3422	0.5001	0.9186	0.974
GNPAT	GNPAT	glyceronephosphate O-acyltransferase	HGNC:4416	1q42	-1.1775	-0.8426	-0.2716	-0.5147	-0.2681	-0.2216	-0.5645	-0.5942	-0.3346
GNPDA1	GNPDA1	glucosamine-6-phosphate deaminase 1	HGNC:4417	5q21	0.1285	-0.1146	0.04643	-0.2683	0.1949	0.2227	-0.1477	-0.4082	-0.5027
GNRH1	GNRH1	gonadotropin-releasing hormone 1 (luteinizing-releasing hormone)	HGNC:4419	8p21-p11.2	2.3761	0.4337	1.283	-0.1134	0.06088	0.002571	-1.507	0.3119	0.9438
GOLGA1	GOLGA1	golgin A1	HGNC:4424	9q34.11	0.2582	0.3974	-0.2738	0.6163	-0.1182	-0.1631	0.9904	0.09007	0.3119
GOLGA3	GOLGA3	golgin A3	HGNC:4426	12q24.33	-0.473	-0.7973	0.4801	0.6683	0.6429	0.582	-0.06102	-0.3289	-1.1503
GOLGA4	GOLGA4	golgin A4	HGNC:4427	3p22-p21.3	-1.001	-0.7663	-0.07823	0.1135	-0.03579	-0.2387	-0.5212	-0.6851	-0.9656
GOLGB1	GOLGB1	golgin B1	HGNC:4429	3q13	-1.4851	-0.7001	-0.7847	0.1128	-0.006436	0.2322	-0.3456	-0.4655	-1.1099
GOT2	GOT2	glutamic-oxaloacetic transaminase 2, mitochondrial	HGNC:4433	16q21	0.4945	0.4145	0.5833	0.05616	0.04062	0.3616	0.7652	0.278	0.1574
GP2	GP2	glycoprotein 2 (zymogen granule membrane)	HGNC:4441	16p12.3	0.5973	0.7091	0.2411	0.08281	0.3379	-0.06283	0.1374	-0.04263	-0.1003
GPC1	GPC1	glypican 1	HGNC:4449	2q35-q37	1.5584	1.1444	0.8544	0.7817	0.7333	0.6687	1.0227	1.9194	2.6768
GPC3	GPC3	glypican 3	HGNC:4451	Xq26	0.9472	0.5645	0.725	-0.3842	0.008529	-0.108	0.6752	1.1834	1.5781
GPC5	GPC5	glypican 5	HGNC:4453	13q32	-0.1068	0.1147	-0.5959	0.1244	0.01296	0.03779	0.645	-0.4682	-0.3128
GPC6	GPC6	glypican 6	HGNC:4454	13q32	1.595	1.054	0.3716	0.1704	0.2376	-0.01633	-0.199	0.2575	0.3405
GPD2	GPD2	glycerol-3-phosphate dehydrogenase 2 (mitochondrial)	HGNC:4456	2q24.1	-0.1528	0.1042	-0.3847	-0.1216	-0.01671	-0.7317	0.2132	-0.06363	-0.3399
GPM6A	GPM6A	glycoprotein M6A	HGNC:4460	4q34	1.5459	0.8102	0.6499	0.2039	0.1741	0.4574	0.5709	-0.01508	0.2406
GPM6B	GPM6B	glycoprotein M6B	HGNC:4461	Xp22.2	1.2606	0.7995	0.3433	-0.001503	-0.00805	0.2024	-0.2459	-0.05296	0.2695
GPR143	GPR143	G protein-coupled receptor 143	HGNC:20145	Xp22.3	-0.1668	0.09536	0.2003	0.3327	-0.2756	-0.02662	0.01622	-0.06453	-0.01074
GPS1	GPS1	G protein pathway suppressor 1	HGNC:4549	17q25.3	-0.2855	-0.3005	-0.7525	-0.4748	-0.1296	-0.1447	0.1302	0.06045	-0.1995
GPX1	GPX1	glutathione peroxidase 1	HGNC:4553	3p21.3	0.8862	0.9802	1.0315	-0.1822	-0.3847	-0.4018	0.9692	1.276	0.7605
GPX2	GPX2	glutathione peroxidase 2 (gastrointestinal)	HGNC:4554	14q23.3	-0.1022	-0.05591	0.2228	0.1844	0.138	0.398	-0.2491	-0.1547	-0.3737
GRB10	GRB10	growth factor receptor-bound protein 10	HGNC:4564	7p12.2	0.4629	0.1519	-0.2865	-0.05645	-0.1192	-0.1795	0.4226	0.2794	-0.2504
GRB14	GRB14	growth factor receptor-bound protein 14	HGNC:4565	2q22-q24	-0.2913	0.5151	-0.2664	0.1599	0.01239	0.3835	-0.6738	-0.4037	-0.5328
GRB2	GRB2	growth factor receptor-bound protein 2	HGNC:4566	17q24-q25	0.02631	0.2498	1.6308	-0.1152	-0.2263	-0.08395	0.09096	-0.02563	0.2637
GRB7	GRB7	growth factor receptor-bound protein 7	HGNC:4567	17q12	0.6764	0.3276	0.2456	0.7775	0.3841	0.2183	0.4219	1.0065	-0.01752
GRIK3	GRIK3	glutamate receptor, ionotropic, kainate 3	HGNC:4581	1p34.3	0.4065	0.1653	0.03394	0.1066	-0.2235	0.07535	0.5184	0.5062	0.7898
GRIN2C	GRIN2C	glutamate receptor, ionotropic, N-methyl D-aspartate 2C	HGNC:4587	17q25.1	-0.2512	-0.2096	0.1417	0.03136	0.2313	0.05125	0.2748	-0.3398	-0.5338
GRM3	GRM3	glutamate receptor, metabotropic 3	HGNC:4595	7q21.1-q21.2	-0.03388	0.1418	0.2624	-0.1026	-0.03006	0.6725	-0.1287	-0.2909	1.1529
GRSF1	GRSF1	G-rich RNA sequence binding factor 1	HGNC:4610	4q13	-1.1249	-0.3092	-0.5228	-0.3916	-0.3625	0.03024	-0.2208	0.2247	0.7581
GSK3B	GSK3B	glycogen synthase kinase 3 beta	HGNC:4617	3q13.3	-0.5619	-0.5005	-0.8044	-0.1135	-0.09686	-0.1439	-0.6564	-0.2019	0.8294
GSN	GSN	gelsolin	HGNC:4620	9q33	0.04027	0.2537	0.6986	0.7102	-0.5471	-0.37	1.0398	1.0262	0.7203
GSPT1	GSPT1	G1 to S phase transition 1	HGNC:4621	16p13.1	-0.8123	-0.9908	-0.3011	0.04911	-0.4136	-0.07795	-0.3797	-0.8417	-0.857
GSR	GSR	glutathione reductase	HGNC:4623	8p21.1	-0.185	-0.2873	-0.2253	0.4066	-0.09726	-0.33	0.03861	0.1968	-0.2354
GSTA2	GSTA2	glutathione S-transferase alpha 2	HGNC:4627	6p12.2	1.018	0.7763	0.6841	-0.1404	-0.4266	-0.2608	1.3545	0.277	0.246
GSTA3	GSTA3	glutathione S-transferase alpha 3	HGNC:4628	6p12.2	0.4706	0.4801	0.1471	0.4401	0.2988	-0.2841	-0.5019	0.2838	0.5621
GSTA4	GSTA4	glutathione S-transferase alpha 4	HGNC:4629	6p12.2	0.7382	0.3034	0.7291	0.4632	0.5674	0.3327	0.4288	0.2027	-0.589
GSTM2	GSTM2	glutathione S-transferase mu 2 (muscle)	HGNC:4634	1p13.3	0.4123	0.2192	0.5448	-0.0509	0.05657	0.01581	0.3356	0.4511	0.5919
GSTM3	GSTM3	glutathione S-transferase mu 3 (brain)	HGNC:4635	1p13.3	0.2946	0.5354	1.0797	0.1202	-0.3059	0.03216	0.5577	0.6917	0.4901
GSTM4	GSTM4	glutathione S-transferase mu 4	HGNC:4636	1p13.3	0.818	0.8909	0.08043	-0.1284	0.6985	0.2352	0.6108	0.5457	1.5288
GSTM5	GSTM5	glutathione S-transferase mu 5	HGNC:4637	1p13.3	0.7294	0.5516	0.3427	0.1099	0.1098	0.08117	0.2335	0.4603	0.3495
GSTO1	GSTO1	glutathione S-transferase omega 1	HGNC:13312	10q25.1	0.1798	0.2891	0.5184	0.001433	0.07496	-0.03815	-0.6845	0.2565	0.3227
GSTP1	GSTP1	glutathione S-transferase pi 1	HGNC:4638	11q13.2	0.3859	0.2755	0.2101	-0.5378	-1.7311	-0.8289	0.7492	0.822	0.548
GSTT1	GSTT1	glutathione S-transferase theta 1	HGNC:4641	22q11.23	-0.05936	0.394	-0.01716	-0.1776	-0.1512	-0.1848	0.2484	0.6615	0.4515
GSTZ1	GSTZ1	glutathione S-transferase zeta 1	HGNC:4643	14q24.3	-0.5551	-0.1904	-0.3943	-0.6259	-0.02977	-0.1458	0.01727	0.1891	0.4041
GTF2A2	GTF2A2	general transcription factor IIA, 2, 12kDa	HGNC:4647	15q21.3	-0.1174	-0.3705	-0.06184	-0.4043	-0.783	-0.5289	0.221	-0.2609	-0.6606
GTF2B	GTF2B	general transcription factor IIB	HGNC:4648	1p22-p21	-1.1079	-0.8202	-0.7056	-0.2012	-0.3326	-0.1671	-0.5566	-1.2034	-1.0702
GTF2E1	GTF2E1	general transcription factor IIE, polypeptide 1, alpha 56kDa	HGNC:4650	3q21-q24	-0.741	-0.3548	-0.223	-0.39	0.2513	0.341	-0.05306	-0.2615	-0.1955
GTF2F1	GTF2F1	general transcription factor IIF, polypeptide 1, 74kDa	HGNC:4652	19p13.3	-1.2535	-1.1581	-1.214	-0.7988	-0.6135	-0.5187	-0.871	-0.8474	-0.8721
GTF2F2	GTF2F2	general transcription factor IIF, polypeptide 2, 30kDa	HGNC:4653	13q14	-0.3918	-0.4526	0.2845	0.09071	-0.06442	-0.4105	-0.2545	-0.3545	-1.69
GTF2H1	GTF2H1	general transcription factor IIH, polypeptide 1, 62kDa	HGNC:4655	11p15.1-p14	-1.414	-0.9859	-0.3169	-0.2338	0.5426	0.3625	-0.1706	-0.5923	-0.9482
GTF2H2	GTF2H2	general transcription factor IIH, polypeptide 2, 44kDa	HGNC:4656	5q13.2	-0.09559	0.07952	-0.7597	-0.09958	0.07016	-0.1872	-0.5915	-0.6928	-0.5878
GTF2H3	GTF2H3	general transcription factor IIH, polypeptide 3, 34kDa	HGNC:4657	12q24.31	0.5251	-0.4659	-0.2331	-0.0801	-0.05418	0.03547	-0.4491	-0.1748	-0.3044
GTF3C1	GTF3C1	general transcription factor IIIC, polypeptide 1, alpha 220kDa	HGNC:4664	16p12	-0.8398	-0.6865	-0.6797	0.2574	-0.1812	-0.1136	-0.1161	-0.03633	-0.0331
GTPBP1	GTPBP1	GTP binding protein 1	HGNC:4669	22q13.1	0.5397	0.06511	0.6796	0.6856	0.02615	-0.2452	0.6723	0.0002558	-0.09154
GUCA1A	GUCA1A	guanylate cyclase activator 1A (retina)	HGNC:4678	6p21.1	0.9398	0.2423	0.9704	0.2923	-0.2669	-0.1968	1.7287	1.4309	1.7161
GUK1	GUK1	guanylate kinase 1	HGNC:4693	1q32-q41	0.4127	0.412	0.5198	-0.04176	-0.3142	0.1719	0.9018	0.5121	0.4692
GUSB	GUSB	glucuronidase, beta	HGNC:4696	7q11.21	-0.5537	-0.4676	0.1585	-0.2588	-0.04821	-0.1667	0.34	0.4205	1.3747
GYPB	GYPB	glycophorin B (MNS blood group)	HGNC:4703	4q31.21	0.9015	0.8504	-0.07701	-0.05659	0.1719	0.1114	0.1451	0.2275	0.7306
GYS1	GYS1	glycogen synthase 1 (muscle)	HGNC:4706	19q13.3	-0.3099	-0.185	0.07579	0.07749	0.1915	-0.106	0.2538	0.8457	0.4536
GYS2	GYS2	glycogen synthase 2 (liver)	HGNC:4707	12p12.2-p11.2	0.545	0.2162	0.5226	-0.252	0.3532	0.1621	-0.3646	0.3084	2.1272
GZMA	GZMA	granzyme A (granzyme 1, cytotoxic T-lymphocyte-associated serine esterase 3)	HGNC:4708	5q11-q12	0.1976	0.02039	0.3293	0.08429	0.8959	-0.01774	0.323	0.2771	0.7425
H1F0	H1F0	H1 histone family, member 0	HGNC:4714	22q13.1	-2.4066	-2.5628	-2.439	-0.3332	-0.1772	-0.08805	-1.2032	-1.1833	-0.4551
H2AFX	H2AFX	H2A histone family, member X	HGNC:4739	11q23.3	-1.4301	-1.6443	-1.19	-0.4346	-0.9327	-0.4857	-1.1588	-1.4811	-1.4767
H3F3B	H3F3B	H3 histone, family 3B (H3.3B)	HGNC:4765	17q25.1	-0.8954	-0.7632	-1.0734	-0.5726	0.1247	-0.381	-0.8484	-0.9579	-0.8276
HAAO	HAAO	3-hydroxyanthranilate 3,4-dioxygenase	HGNC:4796	2p	0.3431	0.5388	0.1056	-0.2485	0.0103	0.02311	-0.4166	0.1969	0.1236
HADHA	HADHA	hydroxyacyl-CoA dehydrogenase/3-ketoacyl-CoA thiolase/enoyl-CoA hydratase (trifunctional protein), alpha subunit	HGNC:4801	2p23	-0.2787	-0.6743	0.6912	-0.8606	-0.5184	0.1172	-1.0446	-0.2259	0.1784
HAT1	HAT1	histone acetyltransferase 1	HGNC:4821	2q31.2-q33.1	-0.6093	-0.3553	0.0742	-0.9196	-0.9111	-0.2013	-0.2801	-0.6523	0.07836
HAX1	HAX1	HCLS1 associated protein X-1	HGNC:16915	1q21.3	-1.8619	-1.5743	-1.3804	-0.009239	-0.117	-0.143	-0.9397	-1.0977	-1.5587
HBG2	HBG2	hemoglobin, gamma G	HGNC:4832	11p15.5	0.468	0.5973	0.275	-0.03234	0.2936	0.2222	0.6058	0.2099	0.7761
HBZ	HBZ	hemoglobin, zeta	HGNC:4835	16p13.3	0.8112	-0.04853	0.3765	-0.01112	0.01394	0.1483	-0.1153	0.09012	0.01306
HCCS	HCCS	holocytochrome c synthase	HGNC:4837	Xp22	1.3042	1.0704	0.01675	-0.2204	0.2858	0.1475	0.7987	0.1754	1.4628
HCFC1	HCFC1	host cell factor C1 (VP16-accessory protein)	HGNC:4839	Xq28	-0.2051	-0.1549	0.05107	0.2123	-0.1082	-0.1267	-0.504	-0.0247	-0.5911
HCK	HCK	hemopoietic cell kinase	HGNC:4840	20q11-q12	0.9981	0.9879	0.9042	0.08755	0.03601	0.06737	0.6183	0.4128	0.2207
HCRTR1	HCRTR1	hypocretin (orexin) receptor 1	HGNC:4848	1p33	0.6608	0.8015	0.5269	0.1736	-0.2655	-0.06029	-1.0656	0.02749	0.1246
HDAC2	HDAC2	histone deacetylase 2	HGNC:4853	6q21	-0.2146	-0.5204	-0.4563	-0.6128	-0.1882	-0.3883	-0.5037	-0.6179	-0.9562
HDAC3	HDAC3	histone deacetylase 3	HGNC:4854	5q31.1-q31.2	0.1997	-0.05035	-0.2337	-0.04182	-0.2148	-0.04464	0.2194	0.3358	0.7816
HDGF	HDGF	hepatoma-derived growth factor	HGNC:4856	1q23.1	0.4816	0.07699	0.4131	0.08693	-0.1883	-0.1872	0.4362	0.1917	-0.1819
HELZ	HELZ	helicase with zinc finger	HGNC:16878	17q24.2	0.3902	0.4597	0.3844	0.2861	0.007255	0.08229	0.5825	0.549	0.08513
HEMGN	HEMGN	hemogen	HGNC:17509	9q22.33	0.9272	0.5445	0.4709	0.3742	0.2205	0.3689	1.1276	0.7613	0.2964
HEXA	HEXA	hexosaminidase A (alpha polypeptide)	HGNC:4878	15q24.1	0.2793	-0.09152	0.177	0.3857	0.117	-0.05554	0.7308	0.6608	0.8171
HEXB	HEXB	hexosaminidase B (beta polypeptide)	HGNC:4879	5q13.3	0.007031	-0.4718	-0.2876	-0.6945	-0.007403	-0.1323	0.1244	0.2916	1.0568
HFE	HFE	hemochromatosis	HGNC:4886	6p21.3	1.2241	0.7645	0.2964	0.658	0.3641	0.008772	0.5801	0.1312	-0.2082
HGS	HGS	hepatocyte growth factor-regulated tyrosine kinase substrate	HGNC:4897	17q25	-0.1621	-0.432	0.4689	0.01722	0.12	0.5746	-0.7374	-0.1309	0.2454
HIBCH	HIBCH	3-hydroxyisobutyryl-CoA hydrolase	HGNC:4908	2q32.3	0.2926	0.1171	-0.1234	0.3811	0.1524	0.06371	0.5837	-0.3294	0.2597
HIF1A	HIF1A	hypoxia inducible factor 1, alpha subunit (basic helix-loop-helix transcription factor)	HGNC:4910	14q23.2	-0.1206	-0.06825	-0.1777	0.006502	-0.08572	-0.1749	-0.1018	0.3682	0.4476
HINT1	HINT1	histidine triad nucleotide binding protein 1	HGNC:4912	5q31.2	0.392	0.2348	0.7371	-0.3216	-0.1921	-0.2096	0.378	0.3848	-0.1199
HIPK3	HIPK3	homeodomain interacting protein kinase 3	HGNC:4915	11p13	-0.03729	-0.3641	-0.4923	-0.1086	0.01751	-0.2614	-0.794	-0.003127	0.8587
HIRA	HIRA	histone cell cycle regulator	HGNC:4916	22q11.2	-0.5809	-0.5223	-0.6232	-0.1783	-0.3405	-0.1147	0.4392	-0.1824	-0.233
HIST1H1C	HIST1H1C	histone cluster 1, H1c	HGNC:4716	6p21.3	-1.1784	-1.1904	-1.0015	-1.0573	-0.6115	-0.7136	-0.9989	-1.185	-0.923
HIST1H2AC	HIST1H2AC	histone cluster 1, H2ac	HGNC:4733	6p22.1	-0.6273	-0.9501	-0.7297	-1.528	-0.8546	-0.8171	-0.3188	-0.438	0.4153
HIST1H2BC	HIST1H2BC	histone cluster 1, H2bc	HGNC:4757	6p22.1	-0.2981	-0.6551	-0.7511	-0.9243	-0.8332	-0.6897	-1.0202	-0.1524	-0.299
HIST1H4F	HIST1H4F	histone cluster 1, H4f	HGNC:4783	6p22.1	0.1902	0.06921	0.6002	-0.1421	-0.1141	-0.1588	0.3387	0.5376	1.0154
HIST2H2BE	HIST2H2BE	histone cluster 2, H2be	HGNC:4760	1q21.2	1.4979	0.8278	0.9106	0.6474	0.3869	0.3701	1.6115	1.3126	-0.1546
HIVEP1	HIVEP1	human immunodeficiency virus type I enhancer binding protein 1	HGNC:4920	6p24-p22.3	-0.2408	0.004751	0.04702	0.2018	-0.1576	0.1132	0.1797	-0.1722	-0.5253
HIVEP2	HIVEP2	human immunodeficiency virus type I enhancer binding protein 2	HGNC:4921	6q23-q24	-0.4461	-0.1748	-0.3687	0.4468	-0.1833	-0.1907	-0.05014	-0.5109	-0.5077
HLA-A	HLA-A	major histocompatibility complex, class I, A	HGNC:4931	6p21.3	0.5764	0.6831	0.5231	0.3708	0.341	0.4299	0.6527	0.9793	0.9492
HLA-C	HLA-C	major histocompatibility complex, class I, C	HGNC:4933	6p21.3	0.8196	0.4232	0.7263	0.7944	0.01921	-0.04893	1.225	0.9679	0.675
HLA-DMA	HLA-DMA	major histocompatibility complex, class II, DM alpha	HGNC:4934	6p21.3	-0.0987	0.4368	-0.2179	0.197	0.3074	-0.07196	-1.1853	-0.6451	-0.4089
HLA-DMB	HLA-DMB	major histocompatibility complex, class II, DM beta	HGNC:4935	6p21.3	0.7909	0.7453	0.5897	0.6274	-0.1025	0.278	0.9437	0.7093	0.08243
HLA-DOA	HLA-DOA	major histocompatibility complex, class II, DO alpha	HGNC:4936	6p21.3	1.1275	0.7069	0.6872	0.1234	-0.05364	-0.02377	0.5287	0.07676	-0.2315
HLA-DQB1	HLA-DQB1	major histocompatibility complex, class II, DQ beta 1	HGNC:4944	6p21.3	0.9264	0.3821	0.3046	0.7684	0.1843	0.2585	0.9215	-0.06946	0.09561
HLA-DRA	HLA-DRA	major histocompatibility complex, class II, DR alpha	HGNC:4947	6p21.3	0.9437	0.6999	1.0163	-0.1093	0.1404	0.1908	0.6254	0.3051	1.0657
HLA-DRB3	HLA-DRB3	major histocompatibility complex, class II, DR beta 3	HGNC:4951	6p21.3 alternate reference locus	-0.1643	-0.4193	-0.359	-0.1286	-0.3847	-0.1771	0.6422	-0.07611	0.8181
HMGA1	HMGA1	high mobility group AT-hook 1	HGNC:5010	6p21	0.2085	1.2766	1.6714	0.5952	0.3662	0.6795	0.9088	0.6188	0.3998
HMGA2	HMGA2	high mobility group AT-hook 2	HGNC:5009	12q15	2.261	1.4975	1.531	-0.3218	0.1628	-0.07177	0.1052	0.4764	-0.2858
HMGB1	HMGB1	high mobility group box 1	HGNC:4983	13q12	-1.4053	-1.5791	-1.8717	-0.1214	-0.8982	-0.9915	-2.1728	-2.1666	-2.3667
HMGB2	HMGB2	high mobility group box 2	HGNC:5000	4q31	-1.6213	-1.6474	-0.686	-1.0628	0.3978	-0.4101	-0.6238	0.02736	0.2894
HMGCL	HMGCL	3-hydroxymethyl-3-methylglutaryl-CoA lyase	HGNC:5005	1p36.1-p35	1.9447	1.3042	0.9506	0.04768	0.2366	-0.2586	-1.051	0.2656	0.2514
HMGCR	HMGCR	3-hydroxy-3-methylglutaryl-CoA reductase	HGNC:5006	5q13.3-q14	1.1215	0.8433	0.9487	0.6676	0.1371	0.08877	0.3196	1.2261	1.7671
HMGCS2	HMGCS2	3-hydroxy-3-methylglutaryl-CoA synthase 2 (mitochondrial)	HGNC:5008	1p13-p12	0.8103	0.3662	0.41	0.2207	0.1795	-0.02177	0.08252	-0.07006	-0.5972
HMGN2	HMGN2	high mobility group nucleosomal binding domain 2	HGNC:4986	1p36.1	-1.2381	-1.3509	-1.1297	-0.8807	-1.348	-0.8894	-0.9777	-1.4523	-1.7731
HMGN3	HMGN3	high mobility group nucleosomal binding domain 3	HGNC:12312	6q14.3	0.2011	0.2756	0.4325	-0.075	0.2901	0.02744	0.9587	0.5399	-0.0734
HMGN4	HMGN4	high mobility group nucleosomal binding domain 4	HGNC:4989	6p21.3	-1.4561	-1.2709	-1.3478	-1.0341	-0.6256	-0.4463	-1.3093	-1.3172	-1.4967
HMOX1	HMOX1	heme oxygenase (decycling) 1	HGNC:5013	22q12	0.3338	0.4463	0.467	0.311	0.1259	0.006244	0.3438	0.06978	-0.03632
HMOX2	HMOX2	heme oxygenase (decycling) 2	HGNC:5014	16p13.3	-0.282	0.1138	-0.3216	-0.2549	-0.0738	-0.2084	-0.6732	-0.8818	-0.7482
HNMT	HNMT	histamine N-methyltransferase	HGNC:5028	2q22.1	0.5158	0.2706	0.09575	0.1575	-0.46	0.334	0.01186	0.4957	0.2233
HNRNPA3	HNRNPA3	heterogeneous nuclear ribonucleoprotein A3	HGNC:24941	2q31.2	-0.07853	-0.2169	-0.1322	-0.2405	-0.04639	-0.1369	0.05968	0.1798	0.5316
HOXA2	HOXA2	homeobox A2	HGNC:5103	7p15.2	-0.009315	0.03268	-0.06348	0.4032	-0.1002	-0.379	0.3554	0.06219	-0.4833
HOXA5	HOXA5	homeobox A5	HGNC:5106	7p15.2	-1.0159	-0.831	0.2122	-0.07262	0.04107	0.0956	-0.4543	-0.8748	-0.9047
HOXB6	HOXB6	homeobox B6	HGNC:5117	17q21.32	-0.8366	-0.9489	-0.8284	0.1695	0.1096	0.03471	-0.8678	-1.1588	-0.7603
HOXD1	HOXD1	homeobox D1	HGNC:5132	2q31.1	1.305	0.9208	0.2146	0.1722	0.2637	0.1097	-0.2686	0.2628	-0.2884
HPD	HPD	4-hydroxyphenylpyruvate dioxygenase	HGNC:5147	12q24.31	1.4588	0.4995	2.3755	-0.1779	0.2712	0.1627	-0.2623	0.5045	0.6188
HPGD	HPGD	hydroxyprostaglandin dehydrogenase 15-(NAD)	HGNC:5154	4q34-q35	0.6194	0.4988	0.333	-0.07861	-0.1045	0.07355	-0.3599	0.6273	0.5136
HPRT1	HPRT1	hypoxanthine phosphoribosyltransferase 1	HGNC:5157	Xq26.2	-0.3222	-0.4707	-0.1765	0.6091	0.1605	0.1903	-0.04	-0.259	-0.633
HRAS	HRAS	Harvey rat sarcoma viral oncogene homolog	HGNC:5173	11p15.5	-0.03986	-0.07298	0.1834	0.2387	-0.3188	-0.2434	0.5392	0.6393	0.03381
HS3ST1	HS3ST1	heparan sulfate (glucosamine) 3-O-sulfotransferase 1	HGNC:5194	4p16	-0.1704	-0.1349	-0.2528	-0.389	-0.2629	-0.2131	-0.465	-0.6164	-0.375
HSD11B1	HSD11B1	hydroxysteroid (11-beta) dehydrogenase 1	HGNC:5208	1q32-q41	1.2165	0.4362	0.5954	0.2384	0.06862	-0.265	1.0135	0.08992	0.7582
HSD11B2	HSD11B2	hydroxysteroid (11-beta) dehydrogenase 2	HGNC:5209	16q22	1.0309	1.2223	0.1027	0.4665	0.2587	0.1002	1.0034	-0.07627	-0.06425
HSD17B4	HSD17B4	hydroxysteroid (17-beta) dehydrogenase 4	HGNC:5213	5q2	-0.2556	-0.4918	-0.7118	-0.5735	-0.3187	-0.193	0.4093	0.1325	0.5282
HSF2	HSF2	heat shock transcription factor 2	HGNC:5225	6q22	1.1359	1.6693	0.6428	0.4601	0.7435	0.2851	0.4065	-0.1238	-0.6737
HSPA8	HSPA8	heat shock 70kDa protein 8	HGNC:5241	11q24.1	-1.056	-1.7246	-1.2519	0.2753	-0.2508	0.08197	-1.3825	-1.6111	-1.7155
HSPG2	HSPG2	heparan sulfate proteoglycan 2	HGNC:5273	1p36.1-p35	-0.2655	-0.8396	-0.4735	0.8885	-0.2211	0.5697	0.6759	0.1301	-0.04738
HSPH1	HSPH1	heat shock 105kDa/110kDa protein 1	HGNC:16969	13q12.2-q13.3	0.1647	0.1503	0.401	-0.4491	-0.4939	-0.07023	-0.3969	-0.5771	-1.2613
HTATSF1	HTATSF1	HIV-1 Tat specific factor 1	HGNC:5276	Xq26.3	0.4887	-0.007861	0.4984	-0.1758	0.2019	0.02163	-0.09685	0.1617	0.1234
HTR2C	HTR2C	5-hydroxytryptamine (serotonin) receptor 2C, G protein-coupled	HGNC:5295	Xq23	0.2962	0.3472	0.4098	-0.4735	-0.06964	0.1665	0.04541	0.6959	0.4085
HYAL1	HYAL1	hyaluronoglucosaminidase 1	HGNC:5320	3p21.3-p21.2	0.3114	0.5245	0.3111	0.4627	0.01669	-0.2601	0.2436	-0.2211	-0.4847
HYAL2	HYAL2	hyaluronoglucosaminidase 2	HGNC:5321	3p21.3	-0.8017	-0.4673	-1.3483	-0.2076	-0.5377	-0.3333	-1.1824	-1.0207	-1.1477
HYOU1	HYOU1	hypoxia up-regulated 1	HGNC:16931	11q23.1-q23.3	-0.6598	-0.1309	-0.1892	0.7342	-0.06781	0.3393	0.2397	0.3242	0.3304
IARS	IARS	isoleucyl-tRNA synthetase	HGNC:5330	9q21	-1.1476	-0.9814	-1.1219	0.2623	-0.3684	0.03889	-0.7769	-0.7664	-1.3187
ICAM1	ICAM1	intercellular adhesion molecule 1	HGNC:5344	19p13.3-p13.2	0.4985	0.5354	0.0531	0.4952	0.1705	0.1255	1.2549	-0.1592	-0.06008
IDE	IDE	insulin-degrading enzyme	HGNC:5381	10q23-q25	-0.9606	-0.6613	-0.9274	-0.2307	-0.1521	-0.1559	-0.5122	-0.3542	-0.2372
IDH3G	IDH3G	isocitrate dehydrogenase 3 (NAD+) gamma	HGNC:5386	Xq28	0.1204	-0.04522	0.3783	0.5633	0.02508	0.5465	0.5411	-0.2248	-0.5282
IDI1	IDI1	isopentenyl-diphosphate delta isomerase 1	HGNC:5387	10p15.3	-0.7674	-0.1862	-1.0192	0.2022	0.2932	-0.2669	-0.6492	-1.118	-1.4449
IDS	IDS	iduronate 2-sulfatase	HGNC:5389	Xq27.3-q28	0.2482	0.04903	0.5894	0.7125	-0.2959	-0.2715	0.6848	1.0619	1.134
IER3	IER3	immediate early response 3	HGNC:5392	6p21.3	0.698	0.5808	0.5966	0.0538	0.3058	-0.05057	0.261	0.5301	-0.1913
IFI16	IFI16	interferon, gamma-inducible protein 16	HGNC:5395	1q22	0.5695	0.4204	0.5605	0.4407	0.002344	-0.4433	0.613	0.3259	0.03996
IFI27	IFI27	interferon, alpha-inducible protein 27	HGNC:5397	14q32.12	0.0128	0.1473	0.3918	-0.06643	-0.03103	0.1812	0.5084	0.9046	0.9004
IFI30	IFI30	interferon, gamma-inducible protein 30	HGNC:5398	19p13.1	0.976	0.3584	0.6875	-0.1696	-0.2499	-0.0872	-1.0277	0.9274	1.2394
IFI35	IFI35	interferon-induced protein 35	HGNC:5399	17q21	0.5772	0.07582	-0.004824	0.09866	0.3954	0.3739	0.1787	0.5337	0.5027
IFIT2	IFIT2	interferon-induced protein with tetratricopeptide repeats 2	HGNC:5409	10q23.31	0.3838	-0.1128	0.2637	0.002615	-0.05027	-0.2915	1.1882	0.8221	-0.3228
IFIT5	IFIT5	interferon-induced protein with tetratricopeptide repeats 5	HGNC:13328	10q23.31	1.1079	0.9288	0.3445	1.4085	1.1261	0.6999	2.6777	2.8834	3.0088
IFITM1	IFITM1	interferon induced transmembrane protein 1	HGNC:5412	11p15.5	0.5029	0.2867	0.5179	0.2068	0.1447	-0.1338	0.04566	0.1012	0.3504
IFITM3	IFITM3	interferon induced transmembrane protein 3	HGNC:5414	11p15.5	0.6869	0.5404	0.2857	-0.5899	-0.22	-0.3378	1.2398	1.0263	1.0364
IFNAR1	IFNAR1	interferon (alpha, beta and omega) receptor 1	HGNC:5432	21q22.1	0.07879	-0.1399	0.01105	0.06845	-0.2126	0.5879	0.6642	0.4591	0.28
IFNAR2	IFNAR2	interferon (alpha, beta and omega) receptor 2	HGNC:5433	21q22.1	1.56	1.2008	1.8827	0.7688	0.3419	0.6118	1.3985	1.5071	0.2198
IFNG	IFNG	interferon, gamma	HGNC:5438	12q14	0.902	0.3967	0.2476	-0.1495	0.4369	-0.2885	0.08168	0.4103	0.6312
IFNGR1	IFNGR1	interferon gamma receptor 1	HGNC:5439	6q23-q24	-0.2593	-0.2727	-0.1071	-0.0623	0.1933	0.3311	-0.3928	-0.654	-0.6001
IFNGR2	IFNGR2	interferon gamma receptor 2 (interferon gamma transducer 1)	HGNC:5440	21q22.1	-0.3069	-0.05928	-0.1719	0.4315	0.19	0.2904	-0.3098	0.2091	-0.5503
IFRD1	IFRD1	interferon-related developmental regulator 1	HGNC:5456	7q31.1	-0.9433	-1.2062	-0.9336	-0.04141	0.8457	-0.2369	-0.3444	-0.9023	-0.8688
IFRD2	IFRD2	interferon-related developmental regulator 2	HGNC:5457	3p21.3	-1.374	-1.4596	-0.03809	-0.2633	0.2493	-0.04572	-0.4686	-0.4821	-0.3501
IGBP1	IGBP1	immunoglobulin (CD79A) binding protein 1	HGNC:5461	Xq13.1-q13.3	-0.974	-0.482	-1.3615	-0.189	-0.3608	-0.2632	-0.8096	-0.909	-0.8315
IGF1R	IGF1R	insulin-like growth factor 1 receptor	HGNC:5465	15q26.3	0.02749	0.3757	-0.1649	0.2231	-0.1483	-0.01811	-0.4736	-0.5704	-0.6011
IGF2	IGF2	insulin-like growth factor 2 (somatomedin A)	HGNC:5466	11p15.5	1.217	0.4928	0.7981	0.6139	0.02885	0.1728	0.9708	0.4522	0.0989
IGFBP1	IGFBP1	insulin-like growth factor binding protein 1	HGNC:5469	7p13-p12	0.008148	-0.1263	0.007793	0.0153	0.06076	0.1163	-0.03772	-0.01447	-0.05397
IGFBP5	IGFBP5	insulin-like growth factor binding protein 5	HGNC:5474	2q33-q36	0.7491	0.5623	0.5874	-0.09168	0.1189	0.05492	0.2801	0.3155	0.4357
IGFBP6	IGFBP6	insulin-like growth factor binding protein 6	HGNC:5475	12q13	1.5402	0.9203	1.4208	1.1791	0.2775	0.5185	2.1337	1.7957	1.7142
IGFBP7	IGFBP7	insulin-like growth factor binding protein 7	HGNC:5476	4q12	0.07839	0.345	-0.2003	-0.7593	-0.05531	-0.5761	-0.01254	0.1431	0.04858
IGHG3	IGHG3	immunoglobulin heavy constant gamma 3 (G3m marker)	HGNC:5527	14q32.33	1.4974	0.9188	1.2003	0.8441	-0.3246	0.4129	1.2876	1.3853	-0.1425
IGHM	IGHM	immunoglobulin heavy constant mu	HGNC:5541	14q32.33	0.3544	0.06471	-0.0669	0.2929	0.09385	-0.1349	-0.1555	0.09358	1.2836
IGJ	IGJ	immunoglobulin J polypeptide, linker protein for immunoglobulin alpha and mu polypeptides	HGNC:5713	4q21	0.7879	0.2854	0.3379	0.009314	0.2659	0.1932	-0.1598	-0.02862	0.4103
IGLL1	IGLL1	immunoglobulin lambda-like polypeptide 1	HGNC:5870	22q11.23	0.1781	0.03673	0.1922	0.2263	-0.127	0.05352	0.4273	0.3548	-0.3242
IK	IK	IK cytokine, down-regulator of HLA II	HGNC:5958	5q31.3	-1.6933	-1.6546	-0.8581	-0.4212	-0.3824	-0.179	-0.9114	-1.5618	-1.8924
IKBKE	IKBKE	inhibitor of kappa light polypeptide gene enhancer in B-cells, kinase epsilon	HGNC:14552	1q31	0.2999	0.3059	0.007986	0.3544	0.06388	-0.2552	-0.2838	-0.3655	-0.6903
IL10RA	IL10RA	interleukin 10 receptor, alpha	HGNC:5964	11q23	1.1783	0.4288	1.0793	0.7063	0.03848	0.06046	0.9209	1.1255	-0.7917
IL10RB	IL10RB	interleukin 10 receptor, beta	HGNC:5965	21q22.11	-0.7019	-0.3828	0.1453	-0.03119	1.0511	0.09655	0.3093	0.2176	-0.9843
IL11RA	IL11RA	interleukin 11 receptor, alpha	HGNC:5967	9p13	0.3545	0.291	0.283	-0.7179	-0.1613	-0.6058	0.6098	0.9585	0.9618
IL13	IL13	interleukin 13	HGNC:5973	5q31	0.2262	0.1049	0.1284	0.5001	-0.0707	-0.08226	0.4014	0.1388	-0.09998
IL13RA1	IL13RA1	interleukin 13 receptor, alpha 1	HGNC:5974	Xq24	0.2351	0.1579	0.2236	-0.3732	0.1575	0.06251	0.3031	0.1866	2.2395
IL16	IL16	interleukin 16	HGNC:5980	15q26.3	0.3435	0.4208	0.4132	0.5247	0.3137	0.1048	0.4326	0.1141	0.203
IL1B	IL1B	interleukin 1, beta	HGNC:5992	2q14	0.5515	0.3502	0.2903	0.2456	0.2518	-0.08485	0.4266	0.119	0.2472
IL1RL1	IL1RL1	interleukin 1 receptor-like 1	HGNC:5998	2q12	0.4131	0.211	0.6799	-0.2831	-0.1034	-0.118	0.5182	0.1489	-0.4636
IL1RN	IL1RN	interleukin 1 receptor antagonist	HGNC:6000	2q14.2	0.4732	-0.05798	0.3793	-0.05777	-0.09697	0.4588	0.04532	-0.2505	-0.2929
IL24	IL24	interleukin 24	HGNC:11346	1q32	0.1154	0.2924	0.194	-0.02883	0.005129	0.007334	0.07064	0.2782	-0.1688
IL2RG	IL2RG	interleukin 2 receptor, gamma	HGNC:6010	Xq13	-0.05236	0.5362	0.7074	0.4864	-0.03376	0.03342	-0.1832	0.2756	0.2255
IL4R	IL4R	interleukin 4 receptor	HGNC:6015	16p12.1-p11.2	-1.0979	-0.3719	-0.7886	0.2562	0.004594	-0.194	-0.3528	-0.1993	-0.8216
IL6R	IL6R	interleukin 6 receptor	HGNC:6019	1q21	1.339	0.791	1.0333	0.705	0.3151	0.1545	2.8366	1.7964	2.7713
IL7	IL7	interleukin 7	HGNC:6023	8q12-q13	0.7466	0.6185	0.2881	0.3951	0.1961	-0.03538	0.708	0.07792	-0.06649
IL7R	IL7R	interleukin 7 receptor	HGNC:6024	5p13	0.8051	0.5614	0.3218	-0.009671	0.3019	0.1472	0.06512	-0.2361	0.2194
ILF2	ILF2	interleukin enhancer binding factor 2	HGNC:6037	1q21.3	0.09612	0.1446	0.4517	-0.4252	-0.794	-0.2759	-0.02938	-0.1163	-0.0125
ILF3	ILF3	interleukin enhancer binding factor 3, 90kDa	HGNC:6038	19p13.2	-0.01071	-0.03321	-0.02744	-0.6277	0.1033	-0.3084	-0.1895	0.2247	0.1583
ILVBL	ILVBL	ilvB (bacterial acetolactate synthase)-like	HGNC:6041	19p13.1	-1.6144	-1.3352	-1.3717	-0.3192	-0.395	-0.7263	-0.5682	-0.7699	0.006439
IMPA1	IMPA1	inositol(myo)-1(or 4)-monophosphatase 1	HGNC:6050	8q21.1-q21.3	-0.4183	-0.2366	-0.3059	-0.4377	0.004089	-0.1141	-0.1751	-0.5192	-0.7542
IMPG1	IMPG1	interphotoreceptor matrix proteoglycan 1	HGNC:6055	6q14.2-q15	-0.2135	-0.2502	-0.2517	-0.2732	0.0675	-0.3351	-0.3767	0.1398	0.4125
INA	INA	internexin neuronal intermediate filament protein, alpha	HGNC:6057	10q24	0.5689	0.2927	0.4282	0.1209	0.1255	-0.1516	-0.1418	0.1149	0.6119
INADL	INADL	InaD-like (Drosophila)	HGNC:28881	1p31	-1.0358	-0.9321	-0.034	-0.02813	1.2733	0.2179	0.08461	-0.255	-0.9061
INHBA	INHBA	inhibin, beta A	HGNC:6066	7p15-p13	0.5292	0.4215	0.1743	0.2771	0.0994	0.108	0.7152	0.7323	1.3426
INPP4B	INPP4B	inositol polyphosphate-4-phosphatase, type II, 105kDa	HGNC:6075	4q31.1	-1.37	-0.1417	-1.2316	-0.2754	-0.1618	-0.4535	-0.2593	-0.3445	-0.5192
INPP5A	INPP5A	inositol polyphosphate-5-phosphatase, 40kDa	HGNC:6076	10q26.3	-1.0716	-0.6992	-0.4877	-0.4144	-0.1746	-0.1062	-0.2138	-0.6911	-0.7838
INPP5D	INPP5D	inositol polyphosphate-5-phosphatase, 145kDa	HGNC:6079	2q37.1	-0.1116	-0.1239	-0.05647	-0.1917	0.1177	-0.1964	-0.4666	-0.1044	0.2521
INSIG1	INSIG1	insulin induced gene 1	HGNC:6083	7q36	-0.2278	-0.577	0.05834	0.4293	0.1795	0.177	-0.07164	-0.3903	-0.06098
INSR	INSR	insulin receptor	HGNC:6091	19p13.3-p13.2	1.2973	0.9475	0.4905	0.2718	0.6632	0.1029	-0.3118	0.1149	-0.3393
IPO8	IPO8	importin 8	HGNC:9853	12p11.21	-1.02	-0.7465	-0.3424	-0.9207	-0.3488	-0.2366	-0.7014	-0.5807	-1.4635
IQGAP2	IQGAP2	IQ motif containing GTPase activating protein 2	HGNC:6111	5q	-0.2794	0.09097	-0.4048	-0.5184	0.01906	-0.3136	-0.03791	0.06011	-1.0164
IRAK1	IRAK1	interleukin-1 receptor-associated kinase 1	HGNC:6112	Xq28	0.7648	0.3963	0.08882	0.04277	-0.5466	-0.09847	1.031	1.2152	1.2806
IRF1	IRF1	interferon regulatory factor 1	HGNC:6116	5q23-q31	-0.7461	-0.521	-0.3463	0.02494	-0.04518	0.02717	-0.3125	-0.2344	0.1175
IRF3	IRF3	interferon regulatory factor 3	HGNC:6118	19q13.3-q13.4	-1.3647	-0.7582	-1.1525	0.4526	-0.02914	0.5693	-0.6889	-1.3511	-1.4506
IRF5	IRF5	interferon regulatory factor 5	HGNC:6120	7q32	-0.1546	0.2741	-0.1913	-0.4798	0.02366	-0.05982	-0.2943	0.1365	-0.934
IRX5	IRX5	iroquois homeobox 5	HGNC:14361	16q12.2	-0.05842	-0.2188	0.08614	-0.6198	-0.4173	-0.7061	-0.09513	-0.2637	0.07993
ISG20	ISG20	interferon stimulated exonuclease gene 20kDa	HGNC:6130	15q26	-1.0188	-1.2769	-0.897	-0.1134	-0.1702	-0.2472	-1.008	-0.585	0.844
ISL1	ISL1	ISL LIM homeobox 1	HGNC:6132	5q11.2	0.4474	-0.08637	-0.1034	0.1861	-0.01095	0.2787	-0.054	-0.001732	-0.5958
ISLR	ISLR	immunoglobulin superfamily containing leucine-rich repeat	HGNC:6133	15q23-q24	0.3134	0.2293	0.13	0.09341	0.1333	-0.1175	0.0867	0.5903	1.0319
ITCH	ITCH	itchy E3 ubiquitin protein ligase	HGNC:13890	20q11.22	0.04038	-0.3319	0.1545	-0.5949	-0.1471	-0.1734	-0.1852	-0.006763	-1.1554
ITGA1	ITGA1	integrin, alpha 1	HGNC:6134	5q11.1	0.2804	0.1281	0.1201	-0.7464	-0.3238	-0.2056	0.2823	0.5698	-1.0205
ITGA2	ITGA2	integrin, alpha 2 (CD49B, alpha 2 subunit of VLA-2 receptor)	HGNC:6137	5q11.2	1.8602	1.2222	1.6814	-0.2194	0.0252	-0.2071	0.138	0.2848	0.609
ITGA3	ITGA3	integrin, alpha 3 (antigen CD49C, alpha 3 subunit of VLA-3 receptor)	HGNC:6139	17q21.33	0.209	-0.191	-0.03658	0.3352	1.0241	1.1404	-0.8409	0.332	0.4695
ITGA6	ITGA6	integrin, alpha 6	HGNC:6142	2q31.1	-0.6545	-0.5558	-0.2215	-0.053	0.1008	0.1811	-0.7094	-1.0012	-0.554
ITGA7	ITGA7	integrin, alpha 7	HGNC:6143	12q13	0.3091	0.2145	0.2101	-0.1474	0.06884	-0.1126	0.5645	0.2629	0.1069
ITGA9	ITGA9	integrin, alpha 9	HGNC:6145	3p21.3	1.9524	1.512	1.4917	0.2054	0.5427	0.3643	0.7665	0.5506	1.425
ITGAE	ITGAE	integrin, alpha E (antigen CD103, human mucosal lymphocyte antigen 1; alpha polypeptide)	HGNC:6147	17p13	0.7111	0.2764	0.2222	0.1629	-0.2761	-0.2855	1.0787	1.0294	-0.9507
ITGAM	ITGAM	integrin, alpha M (complement component 3 receptor 3 subunit)	HGNC:6149	16p11.2	1.2934	0.8974	1.034	0.3149	0.1387	0.3735	0.9908	0.9081	0.395
ITGAV	ITGAV	integrin, alpha V	HGNC:6150	2q31-q32	1.1626	0.9452	0.6781	0.2258	0.4056	0.4561	-0.6026	0.7508	1.33
ITGB1	ITGB1	integrin, beta 1 (fibronectin receptor, beta polypeptide, antigen CD29 includes MDF2, MSK12)	HGNC:6153	10p11.2	0.1645	0.222	0.4418	-0.4787	-0.2787	-0.09845	-0.1773	-0.196	-0.8794
ITGB1BP1	ITGB1BP1	integrin beta 1 binding protein 1	HGNC:23927	2p25.2	-0.3014	0.1515	-0.2823	-0.5348	0.3131	-0.5014	-0.9568	-0.1638	0.143
ITGB2	ITGB2	integrin, beta 2 (complement component 3 receptor 3 and 4 subunit)	HGNC:6155	21q22.3	-0.4556	-0.7087	-0.03418	0.3982	0.07066	0.2947	-0.4385	-0.9983	-1.3586
ITGB3	ITGB3	integrin, beta 3 (platelet glycoprotein IIIa, antigen CD61)	HGNC:6156	17q21.32	0.695	0.2856	0.281	-0.09496	0.2017	0.003147	0.2399	0.4405	0.7626
ITGB3BP	ITGB3BP	integrin beta 3 binding protein (beta3-endonexin)	HGNC:6157	1p31.3	-0.1364	0.3555	-0.4214	-0.1942	-0.2607	-0.6375	-0.8479	-0.7468	-0.2853
ITGB4	ITGB4	integrin, beta 4	HGNC:6158	17q25.1	-0.6059	-0.5531	-0.5164	-0.6712	-0.3397	-0.3907	-1.1391	-0.5102	-1.2418
ITGB5	ITGB5	integrin, beta 5	HGNC:6160	3q21.2	0.6222	0.4701	0.1677	-0.2616	-0.3278	-0.2798	0.6782	-0.4286	-1.2089
ITGB6	ITGB6	integrin, beta 6	HGNC:6161	2q24.2	-0.04311	0.3036	-0.3748	-0.1757	-0.01625	-0.047	-0.5667	-0.198	-0.2581
ITGBL1	ITGBL1	integrin, beta-like 1 (with EGF-like repeat domains)	HGNC:6164	13q33	1.3232	0.4687	0.897	0.1108	0.3688	0.3074	-0.02592	0.4748	0.4303
ITIH1	ITIH1	inter-alpha-trypsin inhibitor heavy chain 1	HGNC:6166	3p21.1	0.5429	0.4518	0.1561	0.2358	0.3352	0.1329	0.5951	0.6365	1.2539
ITIH4	ITIH4	inter-alpha-trypsin inhibitor heavy chain family, member 4	HGNC:6169	3p21.1	1.7126	0.8765	0.5089	0.7419	0.4757	0.1409	0.5878	0.06875	-0.04453
ITM2C	ITM2C	integral membrane protein 2C	HGNC:6175	2q37	-0.008352	0.1416	0.2631	-0.9393	-0.6153	-0.631	0.4632	0.5486	0.3244
ITPK1	ITPK1	inositol-tetrakisphosphate 1-kinase	HGNC:6177	14q32.12	0.2149	-0.2464	0.2329	0.1641	-0.3209	0.007492	0.1965	-0.4683	-0.6793
ITPKC	ITPKC	inositol-trisphosphate 3-kinase C	HGNC:14897	19q13.1	1.0039	1.0859	-0.1325	0.2005	0.5413	0.277	0.05744	0.7583	0.6176
ITPR1	ITPR1	inositol 1,4,5-trisphosphate receptor, type 1	HGNC:6180	3p26.1	0.08438	0.3611	-0.06173	0.3531	0.44	0.1798	-0.5445	0.3806	0.2771
ITPR2	ITPR2	inositol 1,4,5-trisphosphate receptor, type 2	HGNC:6181	12p11.23	-0.7968	-0.08453	-0.3625	-0.253	-0.04789	-0.2133	-0.4342	0.199	-0.9348
ITSN1	ITSN1	intersectin 1 (SH3 domain protein)	HGNC:6183	21q22.1-q22.2	-0.781	-0.2771	-0.8786	-0.09377	-0.1243	-0.3656	-0.1702	-0.1881	-0.2705
ITSN2	ITSN2	intersectin 2	HGNC:6184	2p23.3	0.1151	0.04238	-0.163	0.3487	0.251	0.1167	0.1122	-0.293	-0.1135
IVD	IVD	isovaleryl-CoA dehydrogenase	HGNC:6186	15q14-q15	-0.2079	-0.3615	-0.008691	-0.518	0.1462	-0.02456	-0.6065	-0.7168	0.1738
JAG1	JAG1	jagged 1	HGNC:6188	20p12.1-p11.23	-0.2879	0.1859	0.01161	0.4681	-0.1331	0.1812	-0.499	-0.5671	-0.5033
JAG2	JAG2	jagged 2	HGNC:6189	14q32	0.3886	-0.001312	-0.2013	0.1049	0.3032	0.3888	0.7143	0.4361	0.2146
JAK1	JAK1	Janus kinase 1	HGNC:6190	1p32.3-p31.3	-0.4667	-0.3767	-0.4322	0.4682	0.015	0.4735	0.09187	-0.5392	-1.4553
JUN	JUN	jun proto-oncogene	HGNC:6204	1p32-p31	0.04829	-0.09585	0.1447	0.04958	0.1202	-0.1975	0.2698	0.07279	0.293
JUND	JUND	jun D proto-oncogene	HGNC:6206	19p13.2	-0.47	1.2326	-0.2798	1.2795	0.9046	1.0034	0.4086	0.2947	0.2789
JUP	JUP	junction plakoglobin	HGNC:6207	17q21	-0.4146	-0.6129	-0.235	0.06185	-0.3509	0.1996	-0.5723	-1.1045	-1.0727
KARS	KARS	lysyl-tRNA synthetase	HGNC:6215	16q23.1	-0.6114	-0.36	-0.3747	-0.1999	-0.1696	-0.3036	-0.3354	-0.009248	-0.2422
KATNB1	KATNB1	katanin p80 (WD repeat containing) subunit B 1	HGNC:6217	16q12.2	-0.71	-0.2573	-0.4543	0.01081	-0.2717	0.1522	0.3514	-0.1823	-0.8155
KBTBD2	KBTBD2	kelch repeat and BTB (POZ) domain containing 2	HGNC:21751	7p14.3	-0.1647	0.2398	0.3119	-0.625	-0.173	0.07276	0.3528	0.791	0.5946
KCNAB1	KCNAB1	potassium voltage-gated channel, shaker-related subfamily, beta member 1	HGNC:6228	3q26.1	1.1119	0.2539	0.08366	0.5574	2.3633	0.3411	0.5583	0.5037	0.2699
KCNAB2	KCNAB2	potassium voltage-gated channel, shaker-related subfamily, beta member 2	HGNC:6229	1p36.3	-0.8447	-0.981	-0.5582	0.1621	-0.0764	0.171	-0.2131	-0.4321	-0.1038
KCNB1	KCNB1	potassium voltage-gated channel, Shab-related subfamily, member 1	HGNC:6231	20q13.2	1.5073	0.8283	0.7986	0.4871	0.2659	0.3198	1.3855	0.6645	0.009545
KCNH2	KCNH2	potassium voltage-gated channel, subfamily H (eag-related), member 2	HGNC:6251	7q36.1	0.7573	0.5756	0.09161	-0.06914	0.09444	0.04574	-0.615	0.436	0.435
KCNJ15	KCNJ15	potassium inwardly-rectifying channel, subfamily J, member 15	HGNC:6261	21q22.2	0.7053	0.9322	0.573	-0.2304	-0.1787	-0.3007	0.03641	0.7837	0.6328
KCNN3	KCNN3	potassium intermediate/small conductance calcium-activated channel, subfamily N, member 3	HGNC:6292	1q21.3	0.5597	0.1414	-0.09653	-0.1473	-0.104	-0.1827	-0.8055	0.1576	0.6201
KCNQ1	KCNQ1	potassium voltage-gated channel, KQT-like subfamily, member 1	HGNC:6294	11p15.5	-0.1645	-0.06237	-0.3717	-0.6264	-0.588	-0.6004	0.07452	0.1588	0.1737
KCNQ2	KCNQ2	potassium voltage-gated channel, KQT-like subfamily, member 2	HGNC:6296	20q13.33	0.6319	-0.08603	-0.2762	-1.0788	-0.2708	-0.2027	-0.1942	0.1864	0.2914
KDELR1	KDELR1	KDEL (Lys-Asp-Glu-Leu) endoplasmic reticulum protein retention receptor 1	HGNC:6304	19q13.3	-0.2695	-0.5898	-0.7454	-0.119	0.01402	0.08454	-0.307	-0.4436	-0.4402
KDELR2	KDELR2	KDEL (Lys-Asp-Glu-Leu) endoplasmic reticulum protein retention receptor 2	HGNC:6305	7p	-0.6813	-0.7207	-0.6143	0.1024	0.1732	0.3242	-0.4985	-0.7811	-1.1874
KDR	KDR	kinase insert domain receptor (a type III receptor tyrosine kinase)	HGNC:6307	4q11-q12	-0.003368	0.2504	-0.3051	-0.03767	0.09359	-0.08292	-0.4287	0.291	1.098
KEL	KEL	Kell blood group, metallo-endopeptidase	HGNC:6308	7q33	-0.1514	-0.3867	-0.1216	0.322	-0.3062	-0.3341	0.5457	-0.2364	-0.4705
KHSRP	KHSRP	KH-type splicing regulatory protein	HGNC:6316	19p13.3	1.7451	1.4064	1.5085	0.2703	0.557	0.342	1.3149	1.1082	0.3203
KIAA0040	KIAA0040	KIAA0040	HGNC:28950	1q24-q25	0.03709	-0.08777	0.4534	0.4103	0.07752	0.2961	0.138	-0.03457	-0.7054
KIAA0101	KIAA0101	KIAA0101	HGNC:28961	15q22	-0.1057	-0.297	-0.2834	-1.6588	-1.4945	-1.3036	-0.8465	-0.4844	-0.6603
KIAA0125	KIAA0125	KIAA0125	HGNC:19955	14q32.33	0.8237	0.8032	0.1599	0.6926	0.1509	-0.2127	0.5153	0.3433	0.3984
KIAA0226	KIAA0226	KIAA0226	HGNC:28991	3q29	0.2016	0.2164	0.04172	0.3741	0.06148	-0.1626	0.2218	-0.1033	-0.404
KIAA0232	KIAA0232	KIAA0232	HGNC:28992	4p16.1	1.2335	0.6413	0.9918	0.471	0.1144	0.1361	0.7947	0.06614	-0.7729
KIAA0247	KIAA0247	KIAA0247	HGNC:19956	14q24.1	0.13	-0.02054	-0.02525	0.3553	-0.05951	0.04686	0.504	-0.05594	-0.6869
KIAA0355	KIAA0355	KIAA0355	HGNC:29016	19q13.12	0.4117	0.09265	0.324	0.1247	-0.09164	-0.2324	0.2895	-0.009325	-0.2276
KIAA0513	KIAA0513	KIAA0513	HGNC:29058	16q24.1	0.2139	0.006147	0.1603	0.4492	-0.1294	-0.162	0.07171	-0.1034	-0.6752
KIF14	KIF14	kinesin family member 14	HGNC:19181	1q32.1	-0.6191	-0.01572	-0.2237	-0.7364	-0.2072	-0.3354	-0.6061	-0.3777	-0.9204
KIF21B	KIF21B	kinesin family member 21B	HGNC:29442	1q32.1	-1.72	-0.9106	-1.3139	0.4444	0.1651	0.1803	-0.8459	-0.5815	-0.7573
KIF22	KIF22	kinesin family member 22	HGNC:6391	16p11.2	-0.7311	-0.8315	-0.8693	-0.3269	-0.3201	-0.1887	-1.267	-0.7016	-0.7294
KIF5B	KIF5B	kinesin family member 5B	HGNC:6324	10p11.22	0.7402	1.1845	0.1769	0.3859	0.6114	0.5033	0.6725	0.5031	0.04293
KITLG	KITLG	KIT ligand	HGNC:6343	12q22	0.5653	0.1919	0.1977	0.5353	0.05256	-0.1312	0.8771	0.4073	0.2615
KLK10	KLK10	kallikrein-related peptidase 10	HGNC:6358	19q13	0.597	0.1996	0.3819	0.04369	-0.1345	0.1493	0.2339	0.7104	0.6474
KLRK1	KLRK1	killer cell lectin-like receptor subfamily K, member 1	HGNC:18788	12p13.2-p12.3	-0.4661	-0.3113	-0.4916	-0.436	-0.1538	0.04711	-0.4968	-0.4483	-0.581
KPNA3	KPNA3	karyopherin alpha 3 (importin alpha 4)	HGNC:6396	13q14.3	-0.8651	-0.4744	-0.6267	-0.139	-0.08795	-0.2198	-0.2703	-0.5929	-0.1205
KPNB1	KPNB1	karyopherin (importin) beta 1	HGNC:6400	17q21.32	-0.2736	-0.4653	-0.3574	0.07971	-0.2071	-0.1118	0.1008	-0.2314	-0.4417
KRT1	KRT1	keratin 1	HGNC:6412	12q13.13	-0.07327	-0.08983	0.06305	-0.1276	0.03471	0.03276	-0.2205	0.3464	-0.01902
KRT10	KRT10	keratin 10	HGNC:6413	17q21.2	0.6228	0.2141	0.2916	-0.01148	-0.05146	-0.4528	0.2734	-0.2674	0.6014
KRT13	KRT13	keratin 13	HGNC:6415	17q21.2	0.2801	-0.001074	-0.09771	0.9375	-0.04542	0.3878	-0.0381	-0.223	-0.5677
KRT14	KRT14	keratin 14	HGNC:6416	17q21.2	-0.2734	-0.2891	-0.1679	-0.1375	0.4377	0.1944	-0.1411	0.1635	-0.3423
KRT15	KRT15	keratin 15	HGNC:6421	17q21.2	0.6425	-0.1242	-0.3071	-0.01031	-0.03625	0.3794	0.2549	-0.2151	-0.2749
KRT18	KRT18	keratin 18	HGNC:6430	12q13	-0.1022	-0.2929	-0.0469	-0.01031	0.201	0.05872	-1.5046	-1.5237	-1.5512
KRT19	KRT19	keratin 19	HGNC:6436	17q21.2	-1.1034	-0.6788	-0.5614	-0.03178	-0.3542	-0.1619	-0.9473	-1.1048	-0.9745
KRT20	KRT20	keratin 20	HGNC:20412	17q21.2	-0.3145	-0.4086	-0.4225	1.0075	0.2942	0.9322	-0.537	-0.5358	-0.1043
KRT6B	KRT6B	keratin 6B	HGNC:6444	12q13.13	1.9649	1.2864	1.6315	0.1597	0.7875	0.5864	1.2115	1.1245	2.2255
KRT7	KRT7	keratin 7	HGNC:6445	12q13.13	0.2305	0.2218	0.2933	-0.5372	-0.3846	-0.01944	0.1171	0.1358	-0.1836
KRT8	KRT8	keratin 8	HGNC:6446	12q13.13	-0.1022	0.03714	-0.0469	-0.01031	-0.5573	0.1201	-0.3012	-0.2217	0.1168
KYNU	KYNU	kynureninase	HGNC:6469	2q22.2	0.04429	-0.2365	0.0698	-0.2503	0.2926	-0.0523	-0.375	0.09742	-0.1161
L1CAM	L1CAM	L1 cell adhesion molecule	HGNC:6470	Xq28	2.1287	1.7523	1.3505	0.5425	0.9936	0.563	0.5013	0.7716	1.3698
LAD1	LAD1	ladinin 1	HGNC:6472	1q25.1-q32.3	0.2092	-0.0399	0.2323	0.2127	-0.2693	0.2256	0.1797	-0.1775	-0.7366
LAMA1	LAMA1	laminin, alpha 1	HGNC:6481	18p11.3	1.2622	0.9759	1.4855	0.2451	0.3496	-0.01992	0.334	0.4709	2.62
LAMA2	LAMA2	laminin, alpha 2	HGNC:6482	6q22-q23	0.5864	0.2113	0.0956	0.07977	0.2136	0.2694	0.7376	-0.04507	-0.4243
LAMB1	LAMB1	laminin, beta 1	HGNC:6486	7q22	-0.3377	-0.1214	-0.08239	0.1577	-0.1043	-0.06691	0.4595	0.7208	-0.8008
LAMC2	LAMC2	laminin, gamma 2	HGNC:6493	1q25-q31	0.2626	0.4849	1.2615	-0.1974	-0.1338	-0.1786	0.4287	0.8606	1.0993
LAMC3	LAMC3	laminin, gamma 3	HGNC:6494	9q31-q34	-2.1506	-0.1762	0.4976	-0.3963	-0.2474	0.4657	-0.7304	-0.01476	0.0513
LAMP1	LAMP1	lysosomal-associated membrane protein 1	HGNC:6499	13q34	-0.1275	0.219	-0.1863	0.5231	0.3868	0.4169	0.0087	0.5487	-0.4003
LAPTM4A	LAPTM4A	lysosomal protein transmembrane 4 alpha	HGNC:6924	2p24.1	0.2794	0.09876	0.06151	-0.4548	-0.3623	-0.1425	-0.1838	-0.2738	-0.6248
LATS2	LATS2	large tumor suppressor kinase 2	HGNC:6515	13q11-q12	1.006	0.4004	1.0798	-0.08179	-0.05064	-0.2305	1.2656	1.0819	0.1157
LBR	LBR	lamin B receptor	HGNC:6518	1q42.1	-0.3738	-0.2791	-0.4253	-0.6721	0.1689	-0.4133	-0.3792	-0.7258	-0.154
LCN2	LCN2	lipocalin 2	HGNC:6526	9q34	-0.4828	-0.699	-0.3523	0.2839	0.1024	0.003662	-0.4211	-0.3184	-0.9719
LDHA	LDHA	lactate dehydrogenase A	HGNC:6535	11p15.1	-0.7242	-1.0063	-1.5196	-0.3898	-0.8571	-0.9852	-1.4849	-2.4547	-2.6718
LDLR	LDLR	low density lipoprotein receptor	HGNC:6547	19p13.2	1.301	0.7451	1.1389	0.8865	-0.1128	0.6348	1.3537	1.4031	1.4793
LEPR	LEPR	leptin receptor	HGNC:6554	1p31	-0.8308	-0.5976	-0.4894	-0.1103	-0.1422	-0.1409	-0.2061	-0.4825	-1.2292
LGALS3	LGALS3	lectin, galactoside-binding, soluble, 3	HGNC:6563	14q22.3	0.1138	0.5258	-0.3305	0.1816	0.1844	0.09286	0.04426	-0.1252	-0.007733
LGALS3BP	LGALS3BP	lectin, galactoside-binding, soluble, 3 binding protein	HGNC:6564	17q25	0.1413	-0.09431	0.3242	0.5713	-0.2346	0.3643	0.2492	0.1535	0.09828
LGALS4	LGALS4	lectin, galactoside-binding, soluble, 4	HGNC:6565	19q13.2	-0.9092	-0.9706	-1.0395	0.8437	0.2461	0.4182	-0.8842	-1.0163	-1.7817
LGALS8	LGALS8	lectin, galactoside-binding, soluble, 8	HGNC:6569	1q43	-0.9015	-0.05201	-0.7411	0.1944	0.1316	0.2723	-1.0768	-0.484	-0.7929
LGALS9	LGALS9	lectin, galactoside-binding, soluble, 9	HGNC:6570	17q11.2	-0.4237	0.1961	-0.5236	-0.4525	0.2075	-0.5657	-0.1261	-0.6781	-1.0258
LGMN	LGMN	legumain	HGNC:9472	14q32.12	0.2656	0.05295	0.1925	0.01175	0.2126	0.09618	0.5556	0.6979	0.2433
LIAS	LIAS	lipoic acid synthetase	HGNC:16429	4p14	-0.9947	-0.5772	-0.8838	-0.8207	0.01357	-0.3254	-0.2344	-0.7369	-0.1546
LIFR	LIFR	leukemia inhibitory factor receptor alpha	HGNC:6597	5p13-p12	-0.2735	-0.2724	-0.04462	-0.8032	-0.3911	0.01828	-0.4164	-0.03871	0.8553
LIG3	LIG3	ligase III, DNA, ATP-dependent	HGNC:6600	17q11.2-q12	-0.4301	-0.2191	-0.5832	0.3502	0.0449	0.4001	-0.8131	-1.0247	-0.6661
LIG4	LIG4	ligase IV, DNA, ATP-dependent	HGNC:6601	13q33-q34	-0.5045	1.1385	-0.0174	-0.03753	0.0003929	0.175	0.01505	-0.7517	-1.0049
LILRB1	LILRB1	leukocyte immunoglobulin-like receptor, subfamily B (with TM and ITIM domains), member 1	HGNC:6605	19q13.4	0.1697	-0.06702	0.6726	-0.1098	0.06088	-0.006864	-0.1487	0.4174	1.0841
LILRB2	LILRB2	leukocyte immunoglobulin-like receptor, subfamily B (with TM and ITIM domains), member 2	HGNC:6606	19q13.4	0.1733	0.2696	-0.144	-0.002602	0.2178	0.01514	-0.3628	0.1943	0.5983
LIMK2	LIMK2	LIM domain kinase 2	HGNC:6614	22q12	-0.1665	-0.1662	-0.5935	-0.2768	-0.1163	-0.07279	-0.5265	-0.2362	-0.6192
LIN7A	LIN7A	lin-7 homolog A (C. elegans)	HGNC:17787	12q21	1.3089	0.8503	0.5644	1.0425	0.1551	0.05394	1.3717	0.7085	0.4006
LIPE	LIPE	lipase, hormone-sensitive	HGNC:6621	19q13.1-q13.2	0.01209	0.1386	-0.2881	-0.06825	0.3316	0.04774	-0.5029	0.1062	-0.2644
LITAF	LITAF	lipopolysaccharide-induced TNF factor	HGNC:16841	16p13.3-p12	0.5924	0.1204	0.1176	0.4178	-0.07724	-0.03368	0.06065	0.6663	-0.15
LMAN1	LMAN1	lectin, mannose-binding, 1	HGNC:6631	18q21.3-q22	-0.285	0.04053	-0.2772	0.7526	-0.1763	0.9394	0.428	0.6486	0.01203
LMNB2	LMNB2	lamin B2	HGNC:6638	19p13.3	-0.7758	-0.7374	-0.5407	-0.8314	-0.8081	-0.674	-0.5029	-0.4387	-0.155
LMO4	LMO4	LIM domain only 4	HGNC:6644	1p22.3	-0.4154	0.04694	0.06105	0.1369	-0.1341	0.4608	0.1805	0.1254	0.6992
LMO7	LMO7	LIM domain 7	HGNC:6646	13q22.2	-0.09054	-0.2105	0.1669	-0.1563	-0.1816	-0.2969	0.01224	-0.1591	-0.5277
LMOD1	LMOD1	leiomodin 1 (smooth muscle)	HGNC:6647	1q32.1	0.1935	0.1527	0.2532	-0.5197	0.1357	-0.1343	0.1698	0.1805	0.2795
LOX	LOX	lysyl oxidase	HGNC:6664	5q23.3-q31.2	-0.07799	-0.3403	-0.03604	-0.1836	9.233e-06	-0.1697	-0.7086	-0.1259	-0.009187
LOXL1	LOXL1	lysyl oxidase-like 1	HGNC:6665	15q24-q25	-1.2365	-1.0166	-0.718	-1.0096	-0.6647	-0.5897	-1.306	-0.608	-0.787
LPIN1	LPIN1	lipin 1	HGNC:13345	2p25.1	1.2878	1.168	0.6481	0.5558	0.8378	0.1275	-0.2558	0.0636	0.6869
LPIN2	LPIN2	lipin 2	HGNC:14450	18p	-0.5217	0.3247	-0.5728	0.1881	0.1831	-0.02714	-0.5735	-0.5139	-0.8242
LPL	LPL	lipoprotein lipase	HGNC:6677	8p22	0.6406	0.4627	0.6863	0.07037	0.04928	-0.09067	0.807	1.0611	1.1737
LPP	LPP	LIM domain containing preferred translocation partner in lipoma	HGNC:6679	3q27-q28	-0.2498	-0.4045	-0.5966	0.3017	0.03744	-0.3704	0.2371	-0.5115	-0.4362
LRBA	LRBA	LPS-responsive vesicle trafficking, beach and anchor containing	HGNC:1742	4q13	-1.0631	-0.902	-0.4833	-0.7691	-0.315	0.1428	-0.4197	-0.7008	-1.0243
LRP2	LRP2	low density lipoprotein receptor-related protein 2	HGNC:6694	2q31.1	1.5307	0.9617	0.7117	0.1703	-0.136	0.1842	0.1961	0.299	0.5242
LRPAP1	LRPAP1	low density lipoprotein receptor-related protein associated protein 1	HGNC:6701	4p16.3	0.1735	-0.1872	0.3499	-0.1268	-0.7569	-0.3276	0.8398	0.4154	-0.1838
LRRC17	LRRC17	leucine rich repeat containing 17	HGNC:16895	7q22.1	2.6106	1.8617	0.6954	1.1722	1.2313	0.6715	1.4446	1.5281	0.9834
LRRTM2	LRRTM2	leucine rich repeat transmembrane neuronal 2	HGNC:19409	5q31	-0.3571	-0.1169	-0.3551	0.3237	-0.2077	0.1451	0.1614	-0.02432	-0.2488
LSM1	LSM1	LSM1, U6 small nuclear RNA associated	HGNC:20472	8p11.2	-0.1109	-0.3163	-0.03601	-0.5731	-0.3788	-0.1946	-1.1542	-0.8681	-0.1664
LSP1	LSP1	lymphocyte-specific protein 1	HGNC:6707	11p15.5	0.1699	0.1002	0.08138	0.1842	-0.1445	-0.3716	0.009906	-0.1835	-0.2844
LST1	LST1	leukocyte specific transcript 1	HGNC:14189	6p21.3	1.8916	0.9682	0.9038	0.1951	0.3129	0.4449	0.9354	0.297	0.2923
LTA	LTA	lymphotoxin alpha	HGNC:6709	6p21.3	-0.1414	0.2179	0.397	-0.2009	0.0007438	-0.05184	-0.2595	0.4146	0.5554
LTA4H	LTA4H	leukotriene A4 hydrolase	HGNC:6710	12q22	0.1997	0.3572	0.1798	0.2138	0.4125	0.1112	0.3045	0.3807	-0.1539
LTB	LTB	lymphotoxin beta (TNF superfamily, member 3)	HGNC:6711	6p21.3	-0.6533	-0.53	0.08133	-0.3057	-0.1606	-0.2793	-0.3658	0.1818	0.1942
LTBP1	LTBP1	latent transforming growth factor beta binding protein 1	HGNC:6714	2p22-p21	0.5236	-0.06769	0.3076	0.4639	-0.3424	0.1394	1.0815	0.7005	0.01993
LTBP4	LTBP4	latent transforming growth factor beta binding protein 4	HGNC:6717	19q13.1-q13.2	-0.329	-0.1111	-0.1646	0.1873	0.2807	0.3994	-0.1937	-0.126	0.1062
LTF	LTF	lactotransferrin	HGNC:6720	3p21.31	0.211	-0.3318	0.703	-0.4509	-0.3153	-0.1199	-1.3721	0.1025	-0.5828
LUM	LUM	lumican	HGNC:6724	12q21.3-q22	0.4795	0.8079	0.1214	0.4871	0.1128	0.3266	0.4093	0.336	0.3214
LY6E	LY6E	lymphocyte antigen 6 complex, locus E	HGNC:6727	8q24	0.5804	0.2767	0.9389	-0.3323	-0.3573	0.2318	-0.5239	0.1905	0.3525
LYN	LYN	v-yes-1 Yamaguchi sarcoma viral related oncogene homolog	HGNC:6735	8q13	-0.003322	-0.0375	0.1037	0.06192	-0.122	0.09784	0.2996	-0.2318	-0.6874
LYPLA1	LYPLA1	lysophospholipase I	HGNC:6737	8q11.23-q12.1	-0.09745	-0.07237	0.002575	-0.5656	-0.1763	0.1859	0.01106	0.0891	-0.3213
LYZ	LYZ	lysozyme	HGNC:6740	12q15	1.0096	0.3776	0.8832	-0.3107	-0.5223	-0.2265	0.8102	0.5454	0.4239
LZTR1	LZTR1	leucine-zipper-like transcription regulator 1	HGNC:6742	22q11.21	-1.4805	-1.17	-1.4638	0.5882	0.01799	-0.2771	-0.8042	-1.2077	-1.399
MAD1L1	MAD1L1	MAD1 mitotic arrest deficient-like 1 (yeast)	HGNC:6762	7p22	-0.5637	-0.1365	-0.5268	-0.4954	0.08023	-0.04491	-0.1584	-0.6553	0.3245
MAD2L1	MAD2L1	MAD2 mitotic arrest deficient-like 1 (yeast)	HGNC:6763	4q27	-0.3104	-0.01354	-0.4045	-0.5799	-0.2061	-0.9031	0.3879	-0.3785	-0.8359
MAD2L1BP	MAD2L1BP	MAD2L1 binding protein	HGNC:21059	6p21.1	-0.1227	-0.06595	-0.18	-0.3171	-0.1807	0.04467	0.5564	0.4661	-0.4733
MADCAM1	MADCAM1	mucosal vascular addressin cell adhesion molecule 1	HGNC:6765	19p13.3	0.1691	0.109	-0.006953	0.2084	-0.0585	-0.5182	-0.4512	-0.3546	-0.2987
MAFG	MAFG	v-maf avian musculoaponeurotic fibrosarcoma oncogene homolog G	HGNC:6781	17q25.3	1.499	0.8198	0.1701	0.1782	-0.1119	0.1774	-0.07471	0.4374	0.2701
MAGED4	MAGED4	melanoma antigen family D, 4	HGNC:23793	Xp11	0.4697	0.3062	0.3666	-0.2466	0.02076	-0.707	0.7988	0.8941	0.6281
MAML1	MAML1	mastermind-like 1 (Drosophila)	HGNC:13632	5q35	-0.01468	-0.314	0.08337	-0.02985	0.1785	-0.07164	-0.6906	-0.6677	-0.4999
MAN1A2	MAN1A2	mannosidase, alpha, class 1A, member 2	HGNC:6822	1p13	-0.1714	0.1718	-0.1706	-0.0426	0.3034	0.02276	0.2606	0.484	0.7272
MAN2A2	MAN2A2	mannosidase, alpha, class 2A, member 2	HGNC:6825	15q25	-0.3645	-0.5321	-0.01813	-0.1708	-0.05524	-0.08658	-1.006	-0.05369	0.174
MAN2C1	MAN2C1	mannosidase, alpha, class 2C, member 1	HGNC:6827	15q24.2	0.04943	-0.07317	0.02789	0.2689	0.3127	0.4196	-0.2273	0.3336	0.5347
MAOB	MAOB	monoamine oxidase B	HGNC:6834	Xp11.4-p11.3	0.05883	0.2422	0.5175	0.06356	0.2292	0.2065	0.05761	0.4775	0.6651
MAP1B	MAP1B	microtubule-associated protein 1B	HGNC:6836	5q13	1.3654	0.9442	0.6177	0.5719	0.6547	0.4244	0.4854	1.2205	1.196
MAP2K1	MAP2K1	mitogen-activated protein kinase kinase 1	HGNC:6840	15q22.1-q22.33	0.04126	0.5152	-0.06952	-0.221	0.1629	-0.3228	0.3457	-0.4067	-0.804
MAP2K2	MAP2K2	mitogen-activated protein kinase kinase 2	HGNC:6842	19p13.3	1.3185	1.0696	1.2077	0.3448	0.4003	0.2198	0.4336	0.7773	1.1798
MAP2K3	MAP2K3	mitogen-activated protein kinase kinase 3	HGNC:6843	17q11.2	2.4967	1.9795	2.175	0.4627	0.02995	0.03811	2.9735	2.9137	2.9286
MAP2K4	MAP2K4	mitogen-activated protein kinase kinase 4	HGNC:6844	17p12	1.2886	0.6524	0.5782	0.8717	-0.02546	0.3902	0.5434	0.8075	-0.582
MAP2K6	MAP2K6	mitogen-activated protein kinase kinase 6	HGNC:6846	17q	0.2661	-0.03324	0.1164	-0.2757	0.1187	0.486	0.1966	-0.3722	0.1183
MAP3K11	MAP3K11	mitogen-activated protein kinase kinase kinase 11	HGNC:6850	11q13.1-q13.3	-0.5545	-0.5818	0.001214	0.2754	-0.003146	0.6181	-0.5586	-1.0397	-0.5609
MAP3K13	MAP3K13	mitogen-activated protein kinase kinase kinase 13	HGNC:6852	3q27	0.4688	0.1026	-0.05626	-0.2976	0.3503	-0.174	-0.2499	0.7437	1.9389
MAP3K14	MAP3K14	mitogen-activated protein kinase kinase kinase 14	HGNC:6853	17q21-q22	0.09285	-0.3673	0.04861	0.2574	-0.2356	-0.04939	1.6193	1.121	0.233
MAP3K4	MAP3K4	mitogen-activated protein kinase kinase kinase 4	HGNC:6856	6q26	-0.3537	-0.4874	-0.59	-0.2926	-0.1532	-0.3192	0.1744	0.8362	-0.4748
MAP3K5	MAP3K5	mitogen-activated protein kinase kinase kinase 5	HGNC:6857	6q22.33	1.6161	1.318	1.5745	0.5922	0.9377	0.3794	1.429	1.7288	1.6821
MAP3K7	MAP3K7	mitogen-activated protein kinase kinase kinase 7	HGNC:6859	6q15	0.3718	0.0573	-0.1825	-0.4566	0.3262	-0.2582	0.09695	-0.08279	0.07668
MAP4	MAP4	microtubule-associated protein 4	HGNC:6862	3p21	-0.9099	-0.7822	-0.7361	-0.07079	-0.3672	-0.331	-0.5112	-0.318	-0.4583
MAP4K1	MAP4K1	mitogen-activated protein kinase kinase kinase kinase 1	HGNC:6863	19q13.1-q13.4	0.3126	0.4047	0.5332	0.1693	-0.4573	-0.2771	0.712	0.4815	0.7029
MAP4K2	MAP4K2	mitogen-activated protein kinase kinase kinase kinase 2	HGNC:6864	11q13.1	-0.9749	-0.1865	-0.6019	0.1976	-0.38	-0.3889	0.6277	-0.1589	-0.3112
MAP4K5	MAP4K5	mitogen-activated protein kinase kinase kinase kinase 5	HGNC:6867	14q11.2-q21	0.3042	-0.1536	-0.7995	-0.389	-0.1044	-0.2578	-0.8659	0.3308	1.6113
MAP7	MAP7	microtubule-associated protein 7	HGNC:6869	6q23.2	-1.615	-1.2951	-0.4706	-0.6417	-0.4064	-0.7176	-1.0514	-1.339	-1.5059
MAPK1	MAPK1	mitogen-activated protein kinase 1	HGNC:6871	22q11.2	0.1409	0.2089	0.3796	-0.5429	0.05149	0.08796	-0.4285	-0.0785	0.6542
MAPK14	MAPK14	mitogen-activated protein kinase 14	HGNC:6876	6p21.3-p21.2	-0.6546	-0.2268	-0.3558	0.1976	-0.1199	-0.005158	-0.5771	-0.4929	-0.7293
MAPK6	MAPK6	mitogen-activated protein kinase 6	HGNC:6879	15q21	-0.03093	0.1195	0.1583	-0.03041	-0.2355	0.2149	0.4559	0.5605	1.2801
MAPK8	MAPK8	mitogen-activated protein kinase 8	HGNC:6881	10q11	-0.175	-0.0242	-0.3799	0.3166	0.1065	-0.3713	-0.08069	-0.299	-0.3725
MAPK9	MAPK9	mitogen-activated protein kinase 9	HGNC:6886	5q35	0.03607	-0.3064	0.1043	0.1256	0.02803	-0.215	0.1623	-0.1871	-0.4596
MAPKAPK2	MAPKAPK2	mitogen-activated protein kinase-activated protein kinase 2	HGNC:6887	1q32	0.1916	0.08258	0.557	0.04387	0.2179	0.4926	0.2202	-0.1794	-0.6136
MAPKAPK3	MAPKAPK3	mitogen-activated protein kinase-activated protein kinase 3	HGNC:6888	3p21.3	-0.5925	-0.23	-0.08912	0.1365	-0.08656	-0.0274	-0.1482	-0.7484	-1.3622
MAPRE1	MAPRE1	microtubule-associated protein, RP/EB family, member 1	HGNC:6890	20q11.1-q11.3	1.037	0.6769	0.7227	-0.6297	-0.1756	-0.4969	0.4644	0.576	0.2874
MAPRE2	MAPRE2	microtubule-associated protein, RP/EB family, member 2	HGNC:6891	18q12.1	-0.3228	-0.1215	-0.2019	-0.4558	-0.09175	-0.4152	-0.07889	0.04966	-0.6298
MARCKS	MARCKS	myristoylated alanine-rich protein kinase C substrate	HGNC:6759	6q21	1.5208	0.9297	1.3249	0.6808	0.1849	0.1993	0.7408	0.3882	0.2391
MAT2A	MAT2A	methionine adenosyltransferase II, alpha	HGNC:6904	2p11.2	-1.5769	-1.4623	-1.2854	0.716	0.3636	1.0038	-1.2017	-1.0873	-0.8662
MAZ	MAZ	MYC-associated zinc finger protein (purine-binding transcription factor)	HGNC:6914	16p11.2	-1.2145	-1.0243	-1.117	-0.1882	-0.4081	-0.1104	-0.8596	-0.7654	-1.2029
MB	MB	myoglobin	HGNC:6915	22q13.1	0.9309	0.3457	0.4319	0.237	-0.2377	0.2191	0.1554	0.4501	-0.2555
MBTPS1	MBTPS1	membrane-bound transcription factor peptidase, site 1	HGNC:15456	16q24	-0.9185	-0.857	-0.7503	-0.524	-0.2706	-0.2085	-0.8083	-0.456	-0.3178
MCF2L	MCF2L	MCF.2 cell line derived transforming sequence-like	HGNC:14576	13q34	-1.7053	-0.3324	-0.6747	-0.1362	-0.2387	-0.2719	-0.7204	-0.8643	-1.345
MCL1	MCL1	myeloid cell leukemia 1	HGNC:6943	1q21	1.4305	0.7077	1.2528	0.5355	-0.4321	-0.3445	2.1433	1.6235	1.7882
MCM4	MCM4	minichromosome maintenance complex component 4	HGNC:6947	8q12-q13	-0.5206	-1.2614	-1.1464	-1.4742	-0.9948	-0.8008	-1.1523	-0.9513	-1.0222
MCM5	MCM5	minichromosome maintenance complex component 5	HGNC:6948	22q13.1-q13.2	0.2166	0.109	0.06797	-0.7929	-0.5412	-0.618	-0.2615	-0.2237	1.2995
MCM6	MCM6	minichromosome maintenance complex component 6	HGNC:6949	2q14-q21	-0.3735	-0.7542	-0.7884	-0.5458	-0.4509	-0.573	-1.2401	-0.9641	-1.1966
MCRS1	MCRS1	microspherule protein 1	HGNC:6960	12q13.12	-1.2208	-0.8619	-0.903	-0.05839	-0.3264	0.09837	-0.8188	-0.6837	-1.0221
MDC1	MDC1	mediator of DNA-damage checkpoint 1	HGNC:21163	6p21.3	-0.1379	-0.1336	-0.4103	-0.2656	-0.06482	-0.2839	0.3865	0.7704	0.8064
MDH1	MDH1	malate dehydrogenase 1, NAD (soluble)	HGNC:6970	2p23	-0.2307	-0.3835	-0.6539	-0.9763	-0.7719	-0.6438	0.04866	-0.1992	-0.2273
MDM4	MDM4	MDM4, p53 regulator	HGNC:6974	1q32	-0.1153	0.07354	-0.04902	0.8144	0.436	0.173	0.1011	-0.01969	0.2799
MDN1	MDN1	MDN1, midasin homolog (yeast)	HGNC:18302	6q15	0.5514	0.4459	-0.5639	0.5969	0.6215	0.3136	-0.07818	-0.5582	-0.4652
MEF2A	MEF2A	myocyte enhancer factor 2A	HGNC:6993	15q26	-0.8106	-0.2293	-0.8173	0.7114	-0.1657	-0.08565	-0.3944	-0.386	-0.8786
MEF2D	MEF2D	myocyte enhancer factor 2D	HGNC:6997	1q12-q23	0.812	1.0782	0.911	-0.09594	-0.3744	-0.0191	1.3898	1.3305	-0.03694
MEIS2	MEIS2	Meis homeobox 2	HGNC:7001	15q14	-1.7479	-0.7456	-1.3626	-0.8945	-0.194	-0.7287	-0.9373	-0.8933	-1.2971
MEN1	MEN1	multiple endocrine neoplasia I	HGNC:7010	11q13	-0.3316	-0.01002	-0.2835	0.3557	0.1901	-0.0115	-0.3248	-0.06453	-1.013
MEOX2	MEOX2	mesenchyme homeobox 2	HGNC:7014	7p22.1-p21.3	0.7823	0.6314	0.1976	-0.04222	0.1839	-0.196	-0.1684	0.3374	0.4747
MERTK	MERTK	c-mer proto-oncogene tyrosine kinase	HGNC:7027	2q14.1	1.9825	1.3014	1.9174	1.1486	0.5925	0.6157	2.4905	0.9426	0.3736
MESDC2	MESDC2	mesoderm development candidate 2	HGNC:13520	15q13	-0.4049	-0.3637	-0.1768	0.3259	-0.2401	-0.3048	0.5988	0.208	-0.6984
MEST	MEST	mesoderm specific transcript	HGNC:7028	7q32	0.9538	0.1808	0.2762	-0.3601	-0.1384	0.07873	-0.633	0.1142	0.6649
METAP1	METAP1	methionyl aminopeptidase 1	HGNC:15789	4q23	0.2175	0.3818	0.1397	0.2488	-0.02625	0.2653	0.3477	-0.1857	-0.695
METAP2	METAP2	methionyl aminopeptidase 2	HGNC:16672	12q22	-0.5744	-0.6095	-0.8643	-0.08328	-0.6857	-0.4862	-0.3308	-1.4781	-1.6099
MFAP1	MFAP1	microfibrillar-associated protein 1	HGNC:7032	15q15-q21	-0.447	-0.7143	-0.483	-0.7371	-0.2944	-0.4318	-0.03935	-0.04807	-0.939
MFAP2	MFAP2	microfibrillar-associated protein 2	HGNC:7033	1p36.1-p35	0.2228	0.3717	0.08838	0.2105	-0.2997	-0.4065	0.2459	-0.4748	-0.6268
MFAP4	MFAP4	microfibrillar-associated protein 4	HGNC:7035	17p11.2	-0.3579	0.3554	-0.6676	0.0975	-0.3881	-0.3068	-0.1824	-0.0681	-0.6596
MFN1	MFN1	mitofusin 1	HGNC:18262	3q26.32	-1.4224	-1.0495	-1.5492	-0.2276	-0.441	-0.3846	-0.4957	-0.3987	-0.4419
MGLL	MGLL	monoglyceride lipase	HGNC:17038	3p13-q13.33	0.3822	-0.0341	0.0703	-0.3107	-0.6321	-0.116	0.1205	-0.4018	-0.5561
MGMT	MGMT	O-6-methylguanine-DNA methyltransferase	HGNC:7059	10q26	-0.3112	-0.3976	-0.05757	0.08228	-0.3005	-0.216	0.5701	0.6005	0.1908
MGP	MGP	matrix Gla protein	HGNC:7060	12p12.3	1.404	0.4009	1.0425	0.4149	0.2591	0.03883	1.5109	0.3206	0.183
MGST1	MGST1	microsomal glutathione S-transferase 1	HGNC:7061	12p12.3-p12.1	0.6036	0.3722	0.4721	-0.4524	-0.4304	-0.3034	0.3523	0.4591	0.635
MGST2	MGST2	microsomal glutathione S-transferase 2	HGNC:7063	4q28.3	-0.925	-0.4794	-0.3472	-0.2341	0.1031	-0.146	-0.7387	-0.4083	-0.2323
MICA	MICA	MHC class I polypeptide-related sequence A	HGNC:7090	6p21.3	0.7859	0.4188	0.1383	0.01547	0.1137	-0.08918	-0.7682	0.1662	1.1835
MID1	MID1	midline 1 (Opitz/BBB syndrome)	HGNC:7095	Xp22	0.5857	0.5831	0.5833	-0.1656	0.1051	-0.02892	0.8082	0.9918	1.2073
MITF	MITF	microphthalmia-associated transcription factor	HGNC:7105	3p14.1-p12.3	-0.8476	-0.6318	-0.6055	-0.09832	-0.1136	0.05862	-0.7373	-0.2841	0.1359
MLANA	MLANA	melan-A	HGNC:7124	9p24.1	1.0923	0.5355	0.3117	0.5062	0.1371	0.6485	1.0116	1.029	0.4773
MLF2	MLF2	myeloid leukemia factor 2	HGNC:7126	12p13	-0.1357	-0.7691	-0.2196	0.8373	0.1775	-0.008879	0.522	-0.1883	-0.6512
MLH1	MLH1	mutL homolog 1	HGNC:7127	3p22.3	-0.4665	-0.1312	-0.3167	-0.2651	-0.2145	0.08291	-0.5681	-0.4455	-0.1209
MLLT3	MLLT3	myeloid/lymphoid or mixed-lineage leukemia (trithorax homolog, Drosophila); translocated to, 3	HGNC:7136	9p22	-0.1772	-0.3819	-0.3909	-0.5823	0.1439	-0.1201	-1.1953	-0.3787	0.5251
MLLT4	MLLT4	myeloid/lymphoid or mixed-lineage leukemia (trithorax homolog, Drosophila); translocated to, 4	HGNC:7137	6q27	1.1707	0.9556	1.2012	0.4726	0.1828	0.3143	1.6849	1.5886	2.0039
MMP10	MMP10	matrix metallopeptidase 10 (stromelysin 2)	HGNC:7156	11q22.3	-0.18	-0.04589	-0.1796	-0.289	-0.2399	0.06245	-0.1598	-0.2953	-0.6631
MMP13	MMP13	matrix metallopeptidase 13 (collagenase 3)	HGNC:7159	11q22.3	0.1027	-0.2884	0.4194	-0.07648	0.1925	-0.1253	0.07016	0.0622	0.5206
MMP15	MMP15	matrix metallopeptidase 15 (membrane-inserted)	HGNC:7161	16q13	-1.4525	-1.6097	-1.8016	0.09692	-0.00768	0.04377	-0.9741	-1.1942	-1.1396
MMP19	MMP19	matrix metallopeptidase 19	HGNC:7165	12q14	0.3016	0.02705	0.3526	0.02176	-0.002032	-0.04916	-0.473	-0.005858	0.2754
MMP2	MMP2	matrix metallopeptidase 2 (gelatinase A, 72kDa gelatinase, 72kDa type IV collagenase)	HGNC:7166	16q13-q21	-0.2771	-0.2406	0.1658	-0.115	-0.3615	-0.1549	0.1861	0.2745	-0.09206
MMP3	MMP3	matrix metallopeptidase 3 (stromelysin 1, progelatinase)	HGNC:7173	11q22.3	1.3502	0.9157	0.5294	1.0218	0.3635	0.3923	0.8988	0.1919	-0.2975
MMP7	MMP7	matrix metallopeptidase 7 (matrilysin, uterine)	HGNC:7174	11q21-q22	0.4934	0.1272	0.1578	-0.1034	0.1189	-0.1295	0.1183	-0.3423	-0.724
MNDA	MNDA	myeloid cell nuclear differentiation antigen	HGNC:7183	1q22	1.8146	0.6892	0.511	0.8771	-0.3356	0.9217	0.9135	1.2157	0.1402
MOCS1	MOCS1	molybdenum cofactor synthesis 1	HGNC:7190	6p21.2	-0.01253	0.06399	-0.1126	-0.1832	0.1536	-0.1214	-0.5631	0.3017	1.1026
MPHOSPH10	MPHOSPH10	M-phase phosphoprotein 10 (U3 small nucleolar ribonucleoprotein)	HGNC:7213	2p13.3	0.1864	0.2766	0.2936	-0.03198	-0.1408	0.2029	0.3853	0.2955	-0.4865
MPHOSPH6	MPHOSPH6	M-phase phosphoprotein 6	HGNC:7214	16q23.3	-1.1395	-0.4087	-0.7153	-0.02977	-0.2792	-0.06754	-0.6878	-1.1353	-1.7933
MPHOSPH9	MPHOSPH9	M-phase phosphoprotein 9	HGNC:7215	12q24	1.1893	0.8449	0.4623	0.8301	0.4851	0.03916	0.9802	0.3202	-0.03979
MPI	MPI	mannose phosphate isomerase	HGNC:7216	15q24.1	-0.1428	-0.3384	-0.5565	0.0622	-0.03114	-0.05784	-0.2804	-0.08204	-0.4844
MRE11A	MRE11A	MRE11 meiotic recombination 11 homolog A (S. cerevisiae)	HGNC:7230	11q21	-0.3595	-0.435	-0.3999	-0.09034	-0.4461	-0.2123	-0.2979	-0.5171	0.1338
MRPL4	MRPL4	mitochondrial ribosomal protein L4	HGNC:14276	19p13.2	0.0004411	-0.1713	-0.1546	-0.4623	-0.5281	-0.2259	0.2289	0.0552	0.3436
MRPS10	MRPS10	mitochondrial ribosomal protein S10	HGNC:14502	6p21.1	-0.7893	-0.6804	-0.894	-0.9871	-0.4655	-0.6433	-0.2937	0.02363	0.4881
MRPS12	MRPS12	mitochondrial ribosomal protein S12	HGNC:10380	19q13.1-q13.2	-1.3582	-1.3958	-1.5543	0.2961	-0.2414	-0.3061	-0.7233	-1.2911	-1.3501
MRPS21	MRPS21	mitochondrial ribosomal protein S21	HGNC:14046	1q21	-0.7251	-0.1629	-0.3545	-0.1367	1.1783	0.07054	0.2561	0.07417	0.09441
MRPS27	MRPS27	mitochondrial ribosomal protein S27	HGNC:14512	5q13.2	-0.1729	-0.1613	-0.1845	-0.1123	-0.1949	0.02567	0.3921	0.364	0.5465
MSH2	MSH2	mutS homolog 2	HGNC:7325	2p21	-0.6022	-0.3052	-0.9446	-0.7807	-0.06274	-0.7313	0.1131	0.04164	0.682
MSLN	MSLN	mesothelin	HGNC:7371	16p13.3	1.3313	0.7001	1.2955	-0.3979	-0.5822	-0.394	1.5848	1.0257	0.4931
MSN	MSN	moesin	HGNC:7373	Xq11.1	1.0934	0.7536	0.7113	0.4849	-0.4098	-0.06078	-0.05039	-0.5242	0.1609
MST1R	MST1R	macrophage stimulating 1 receptor (c-met-related tyrosine kinase)	HGNC:7381	3p21	-1.448	-1.0721	-1.0256	0.2518	0.02394	0.4749	-0.6833	-1.047	-1.3583
MSX2	MSX2	msh homeobox 2	HGNC:7392	5q35.2	0.6904	0.4456	0.9717	0.2962	-0.08686	0.02065	0.08727	-0.0801	-0.2825
MT1B	MT1B	metallothionein 1B	HGNC:7394	16q13	0.5277	-0.07764	-0.1553	0.2022	-0.1094	-0.1501	1.736	0.6501	0.7193
MT1F	MT1F	metallothionein 1F	HGNC:7398	16q13	-0.4353	-0.446	-0.5206	-0.4719	-0.1699	-0.2078	0.153	0.2264	0.9138
MT1X	MT1X	metallothionein 1X	HGNC:7405	16q13	0.1694	-0.07363	-0.07812	0.1234	0.07179	0.1043	-0.1492	0.7714	0.7822
MT2A	MT2A	metallothionein 2A	HGNC:7406	16q13	-0.6032	-0.143	-0.9091	0.2781	-0.1348	0.1555	-0.8991	-1.2317	-0.6461
MT3	MT3	metallothionein 3	HGNC:7408	16q13	0.7985	0.01627	-0.005855	-0.3092	0.04027	0.1817	0.0781	0.03514	0.05568
MTA1	MTA1	metastasis associated 1	HGNC:7410	14q32.33	-0.534	0.02455	-0.1904	-0.558	-0.3984	-0.7328	-0.2237	-0.4456	-0.3662
MTHFD1	MTHFD1	methylenetetrahydrofolate dehydrogenase (NADP+ dependent) 1, methenyltetrahydrofolate cyclohydrolase, formyltetrahydrofolate synthetase	HGNC:7432	14q24	-0.2644	-0.5669	0.1355	-0.7578	-0.6726	-0.2148	0.2254	0.1995	0.9454
MTHFD2	MTHFD2	methylenetetrahydrofolate dehydrogenase (NADP+ dependent) 2, methenyltetrahydrofolate cyclohydrolase	HGNC:7434	2p13.1	-2.3337	-2.077	-2.311	-0.6211	-1.1428	-1.2426	-1.2113	-1.8183	-2.7885
MTHFS	MTHFS	5,10-methenyltetrahydrofolate synthetase (5-formyltetrahydrofolate cyclo-ligase)	HGNC:7437	15q24.3	0.08256	0.3096	-0.704	0.2189	0.1482	-0.247	0.09065	-0.3359	-0.9573
MTIF2	MTIF2	mitochondrial translational initiation factor 2	HGNC:7441	2p16.1	-1.3369	-0.4537	-0.08633	-0.2447	0.2206	-0.09973	-0.6651	-1.4077	-0.9915
MTM1	MTM1	myotubularin 1	HGNC:7448	Xq27.3-q28	-0.01828	0.02272	-0.4221	-0.152	-0.3483	-0.4899	0.406	-0.6059	-1.0892
MTMR3	MTMR3	myotubularin related protein 3	HGNC:7451	22q12.2	0.7482	0.7089	0.8857	0.05623	0.3956	0.2751	0.5152	-0.142	1.2457
MTSS1	MTSS1	metastasis suppressor 1	HGNC:20443	8p22	0.2762	0.4566	0.3795	0.7418	-0.05368	-0.1327	0.2866	-0.2817	-0.3922
MTX1	MTX1	metaxin 1	HGNC:7504	1q21	1.0974	0.8251	0.2674	0.9466	0.333	0.4813	0.5815	0.5378	-0.5373
MUC1	MUC1	mucin 1, cell surface associated	HGNC:7508	1q22	0.5103	0.2861	0.4007	0.8062	-0.5549	0.4612	0.5458	0.1365	0.01494
MUC5AC	MUC5AC	mucin 5AC, oligomeric mucus/gel-forming	HGNC:7515	11p15.5	0.6404	0.7234	0.03938	0.1795	0.3038	0.3355	-0.1207	-0.06392	1.5944
MUTYH	MUTYH	mutY homolog	HGNC:7527	1p34.1	-1.5659	-1.2892	-1.2065	0.2454	-0.2383	-0.4938	-0.4127	-0.4656	-1.3677
MVD	MVD	mevalonate (diphospho) decarboxylase	HGNC:7529	16q24.3	0.1866	-0.01075	0.1096	0.2851	-0.07092	0.181	0.3058	-0.252	-0.5537
MVK	MVK	mevalonate kinase	HGNC:7530	12q24	-0.1386	-0.01783	-0.9944	0.148	-0.001639	-0.02063	-0.6689	-1.1723	-0.9021
MVP	MVP	major vault protein	HGNC:7531	16p11.2	-1.8524	-1.4669	-1.3472	0.4956	-0.9357	-0.2176	-0.8774	-1.1971	-0.5227
MXD4	MXD4	MAX dimerization protein 4	HGNC:13906	4p16.3	-0.6071	-0.3821	-0.01385	-0.459	1.3719	0.7293	-0.3416	-0.158	-0.0629
MXI1	MXI1	MAX interactor 1, dimerization protein	HGNC:7534	10q24-q25	-0.09555	0.4199	-0.1837	0.1749	-0.1373	0.07521	0.209	0.1093	-0.7093
MYBL2	MYBL2	v-myb avian myeloblastosis viral oncogene homolog-like 2	HGNC:7548	20q13.1	-1.2783	-1.0737	-1.1406	-0.8146	-0.5263	-0.6648	-0.586	-0.3946	-0.718
MYC	MYC	v-myc avian myelocytomatosis viral oncogene homolog	HGNC:7553	8q24	0.3702	0.1128	0.2274	0.01889	-0.1085	-0.5736	-0.1405	-0.9292	-0.9818
MYD88	MYD88	myeloid differentiation primary response 88	HGNC:7562	3p22	-1.1409	-1.3166	-0.4576	-0.2743	-0.6194	-0.5002	-0.5174	-0.7556	-2.0037
MYEF2	MYEF2	myelin expression factor 2	HGNC:17940	15q15.1	0.1874	-0.5499	-0.6583	-0.04205	0.05047	-0.1213	0.1101	0.0317	-0.3793
MYH11	MYH11	myosin, heavy chain 11, smooth muscle	HGNC:7569	16p13.11	0.3905	0.2232	0.5813	-0.02483	-0.03702	0.0637	-0.1589	0.6678	0.8545
MYH9	MYH9	myosin, heavy chain 9, non-muscle	HGNC:7579	22q13.1	0.3475	0.1528	0.7363	0.5382	-0.6344	0.3393	0.6982	0.05157	-0.7314
MYL1	MYL1	myosin, light chain 1, alkali; skeletal, fast	HGNC:7582	2q33-q34	0.4453	0.7261	-0.06026	0.1971	0.06894	0.1776	0.1607	-0.0231	-0.3434
MYL4	MYL4	myosin, light chain 4, alkali; atrial, embryonic	HGNC:7585	17q21.32	0.4826	0.3114	0.06844	-0.5611	0.02311	-0.4472	-0.5038	0.3381	1.087
MYL6	MYL6	myosin, light chain 6, alkali, smooth muscle and non-muscle	HGNC:7587	12q13.13	0.1028	0.09475	-0.144	-0.1794	0.1865	-0.2578	-0.1048	0.05214	0.01233
MYL7	MYL7	myosin, light chain 7, regulatory	HGNC:21719	7p21-p11.2	0.456	0.4533	-0.1161	0.1235	-0.2547	-0.03327	-0.05723	0.1438	0.07254
MYL9	MYL9	myosin, light chain 9, regulatory	HGNC:15754	20q11.23	1.448	0.5712	3.4124	0.02669	0.2312	-0.2184	-0.2018	0.7754	1.0905
MYLK	MYLK	myosin light chain kinase	HGNC:7590	3q21	-0.1108	-0.06442	-0.3001	0.2746	-0.0878	-0.08342	0.2274	0.3203	-0.442
MYO1B	MYO1B	myosin IB	HGNC:7596	2q12-q34	0.1384	-0.2976	0.0872	0.2152	-0.4073	0.2831	0.296	-0.08691	0.3941
MYO1E	MYO1E	myosin IE	HGNC:7599	15q21-q22	0.5925	0.2085	0.4263	0.1001	-0.1161	0.1051	-1.1428	-0.05815	-0.08608
MYO7A	MYO7A	myosin VIIA	HGNC:7606	11q13.5	-0.01527	-0.3754	-0.08678	0.6328	-0.1444	0.0823	-0.4879	-0.3569	0.7133
MYO9B	MYO9B	myosin IXB	HGNC:7609	19p13.1	0.02161	0.09675	-0.1466	0.6643	0.2709	0.03889	0.2365	-0.05894	-0.1026
MYOG	MYOG	myogenin (myogenic factor 4)	HGNC:7612	1q31-q41	-0.5117	-0.7355	-0.05385	-0.3163	-0.3416	-0.6177	0.1818	0.5199	-0.5289
NAB1	NAB1	NGFI-A binding protein 1 (EGR1 binding protein 1)	HGNC:7626	2q32.3-q33	-0.02394	-0.4023	0.1356	1.0321	-0.2787	-0.4305	0.8253	0.5566	0.6499
NACA	NACA	nascent polypeptide-associated complex alpha subunit	HGNC:7629	12q23-q24.1	0.2768	0.2853	0.1244	-0.1128	0.2139	-0.01716	0.3481	0.3137	0.9439
NAP1L1	NAP1L1	nucleosome assembly protein 1-like 1	HGNC:7637	12q21.1	-0.2812	-0.3768	-0.2345	-0.3077	-0.1592	-0.08531	-0.4534	-0.5189	-0.5296
NAP1L3	NAP1L3	nucleosome assembly protein 1-like 3	HGNC:7639	Xq21.3-q22	0.3555	0.4905	0.3672	-0.332	-0.02397	0.01001	-0.05551	0.2005	0.3953
NAP1L4	NAP1L4	nucleosome assembly protein 1-like 4	HGNC:7640	11p15.5	-0.2772	-0.7257	-0.2077	0.008285	-0.6284	-0.05967	0.1037	-0.1768	-1.1431
NAPG	NAPG	N-ethylmaleimide-sensitive factor attachment protein, gamma	HGNC:7642	18p11.21	0.06308	0.1601	0.08207	0.7099	-0.1979	-0.03818	0.2392	-0.5126	-0.4216
NASP	NASP	nuclear autoantigenic sperm protein (histone-binding)	HGNC:7644	1p34.1	-1.6423	-0.428	-1.1864	0.04146	-0.07983	-0.4146	-0.4488	-1.3616	-1.0923
NBL1	NBL1	neuroblastoma 1, DAN family BMP antagonist	HGNC:7650	1p36.3-p36.2	0.1665	0.05694	0.3952	-0.1235	0.03794	0.1669	0.421	0.4888	0.139
NCAM2	NCAM2	neural cell adhesion molecule 2	HGNC:7657	21q21	1.7904	1.2056	1.3122	1.276	0.7792	0.52	1.4005	0.7627	0.248
NCBP1	NCBP1	nuclear cap binding protein subunit 1, 80kDa	HGNC:7658	9q34.1	-0.972	-0.9485	-0.5937	-0.2421	-0.4413	-0.3659	-0.2331	-0.8771	-1.0779
NCBP2	NCBP2	nuclear cap binding protein subunit 2, 20kDa	HGNC:7659	3q29	-0.0306	0.08284	-0.005356	0.1967	-0.02257	0.04532	0.5255	0.2348	-0.4341
NCK1	NCK1	NCK adaptor protein 1	HGNC:7664	3q21	-1.0235	-1.1655	-0.5902	0.2405	-0.4937	0.08755	-0.5786	-0.5815	-1.1572
NCL	NCL	nucleolin	HGNC:7667	2q37.1	-0.2603	-1.1364	-1.4262	-0.1959	0.1762	0.2596	-1.3525	-1.4504	-1.4599
NCOA1	NCOA1	nuclear receptor coactivator 1	HGNC:7668	2p23	-0.5112	-0.7286	-0.6371	0.09255	0.915	0.1826	0.2465	0.4647	-0.03136
NCOA3	NCOA3	nuclear receptor coactivator 3	HGNC:7670	20q12	-0.3416	-0.3118	-0.2277	0.2658	0.0981	0.1336	0.1607	0.1724	-0.2797
NCOA4	NCOA4	nuclear receptor coactivator 4	HGNC:7671	10q11.2	0.4638	0.01721	0.03623	-0.3434	-0.389	-0.6479	-0.4752	-0.08099	0.2696
NCOR1	NCOR1	nuclear receptor corepressor 1	HGNC:7672	17p11.2	-0.5306	0.119	-0.3682	-0.1834	0.1277	-0.07927	-0.1822	-0.02566	1.0562
NCOR2	NCOR2	nuclear receptor corepressor 2	HGNC:7673	12q24	-1.1693	-0.8	-1.0013	0.6577	-0.3896	0.01815	-0.2819	-0.6015	-0.8887
NCR3	NCR3	natural cytotoxicity triggering receptor 3	HGNC:19077	6p21.3	-0.4885	-0.524	-0.7619	-0.5019	-0.09377	-0.1457	-1.0427	-0.05137	-0.3232
NCSTN	NCSTN	nicastrin	HGNC:17091	1q22-q23	-0.1304	0.2441	-0.4283	0.3028	0.03638	0.4802	-0.3687	-0.6366	-0.9476
NDRG1	NDRG1	N-myc downstream regulated 1	HGNC:7679	8q24	0.5141	0.03953	0.01479	0.3356	0.01627	0.2018	-0.002412	0.4317	0.6088
NDST1	NDST1	N-deacetylase/N-sulfotransferase (heparan glucosaminyl) 1	HGNC:7680	5q33.1	-0.03068	0.2724	0.1436	-0.8248	0.07513	0.121	-0.3414	-0.3061	1.9709
NDUFA4	NDUFA4	NADH dehydrogenase (ubiquinone) 1 alpha subcomplex, 4, 9kDa	HGNC:7687	7p21.3	1.247	0.7969	0.7221	-0.4502	-0.06226	-0.08536	-0.228	0.9276	1.5549
NDUFA9	NDUFA9	NADH dehydrogenase (ubiquinone) 1 alpha subcomplex, 9, 39kDa	HGNC:7693	12p13.3	-0.4076	-0.3249	-0.1345	-0.3151	-0.5709	-0.3506	-0.02763	-0.428	-0.8764
NDUFB5	NDUFB5	NADH dehydrogenase (ubiquinone) 1 beta subcomplex, 5, 16kDa	HGNC:7700	3q27.1	-0.3737	-0.2891	0.05842	-0.4362	0.8524	0.4497	0.1319	-0.1313	-0.4538
NDUFB7	NDUFB7	NADH dehydrogenase (ubiquinone) 1 beta subcomplex, 7, 18kDa	HGNC:7702	19p13.12	0.2648	0.08476	0.1155	-0.4035	-0.05557	0.03152	0.3402	0.327	0.6568
NDUFS4	NDUFS4	NADH dehydrogenase (ubiquinone) Fe-S protein 4, 18kDa (NADH-coenzyme Q reductase)	HGNC:7711	5q11.1	-1.2526	-0.8816	-1.6643	-0.4102	0.1911	-0.677	-0.3934	-0.6954	-1.2318
NDUFS8	NDUFS8	NADH dehydrogenase (ubiquinone) Fe-S protein 8, 23kDa (NADH-coenzyme Q reductase)	HGNC:7715	11q13.2	-0.8178	-0.5246	-0.2674	0.6191	-0.0006772	0.5529	-0.0354	-0.3332	-0.327
NDUFV2	NDUFV2	NADH dehydrogenase (ubiquinone) flavoprotein 2, 24kDa	HGNC:7717	18p11.22	-1.1379	-0.8214	-0.9527	-0.1664	-0.3149	-0.5144	0.08587	-0.7186	-1.0539
NEDD4	NEDD4	neural precursor cell expressed, developmentally down-regulated 4, E3 ubiquitin protein ligase	HGNC:7727	15q	1.0552	0.3066	0.04561	0.299	0.2646	-0.5614	0.5436	-0.2964	-0.704
NEK2	NEK2	NIMA-related kinase 2	HGNC:7745	1q32.3	-0.9611	-0.723	-0.2377	-0.8115	0.6956	-0.1807	-0.4789	-0.3533	-0.7264
NEK3	NEK3	NIMA-related kinase 3	HGNC:7746	13q14.2-q21.1	-0.9886	-0.5418	-0.4047	-0.1114	0.01332	0.3043	-0.1605	-0.2629	-1.3395
NEK4	NEK4	NIMA-related kinase 4	HGNC:11399	3p21.1	0.152	0.2749	0.00926	-0.447	0.02298	-0.0401	-0.9781	0.09258	0.1758
NELL1	NELL1	NEL-like 1 (chicken)	HGNC:7750	11p15.1	1.1518	0.4171	-0.2079	-0.03082	0.2366	-0.2726	0.4805	-0.08641	0.1905
NELL2	NELL2	NEL-like 2 (chicken)	HGNC:7751	12q12	-0.418	-0.2801	-0.06052	-0.2806	-0.3594	-1.0673	0.5864	-0.4878	-0.7154
NEO1	NEO1	neogenin 1	HGNC:7754	15q22.3-q23	-0.2686	-0.2121	-0.5512	-0.2787	0.01472	-0.1786	0.2874	-0.1115	-0.8212
NEU1	NEU1	sialidase 1 (lysosomal sialidase)	HGNC:7758	6p21	0.4493	-0.007527	0.4114	0.8257	0.464	0.933	0.1248	0.6042	0.5115
NF2	NF2	neurofibromin 2 (merlin)	HGNC:7773	22q12.2	0.3748	0.1866	0.1682	-0.2435	0.1525	-0.07917	-0.1716	-0.184	-0.2772
NFATC4	NFATC4	nuclear factor of activated T-cells, cytoplasmic, calcineurin-dependent 4	HGNC:7778	14q11.2	0.4595	0.3661	0.2427	0.4238	0.5434	0.1777	0.411	0.1375	-0.3899
NFE2	NFE2	nuclear factor, erythroid 2	HGNC:7780	12q13	1.1422	0.2697	0.69	-0.01716	0.4821	0.1683	0.5301	1.4796	1.8239
NFE2L1	NFE2L1	nuclear factor, erythroid 2-like 1	HGNC:7781	17q21.3	-1.3541	-0.9817	-0.8911	0.1045	0.02566	-0.3666	-1.0465	-1.2227	-2.156
NFE2L2	NFE2L2	nuclear factor, erythroid 2-like 2	HGNC:7782	2q31	0.1806	-0.3026	-0.1882	-0.3994	0.01822	-0.389	-0.0166	-0.4777	-0.4958
NFIB	NFIB	nuclear factor I/B	HGNC:7785	9p24.1	-0.1324	0.3203	-0.03267	-0.2529	-0.07393	0.05127	0.2627	0.06865	-0.5147
NFIC	NFIC	nuclear factor I/C (CCAAT-binding transcription factor)	HGNC:7786	19p13.3	-0.7698	-0.8735	-0.7164	-0.6398	-0.2726	-0.1159	-0.2197	-0.5106	0.7829
NFIL3	NFIL3	nuclear factor, interleukin 3 regulated	HGNC:7787	9q22	0.7569	0.5532	0.3367	0.2734	0.05571	-0.1787	0.338	0.1318	-0.6847
NFKB1	NFKB1	nuclear factor of kappa light polypeptide gene enhancer in B-cells 1	HGNC:7794	4q24	-0.1076	0.2266	-0.08319	-0.3155	-0.4204	-0.3345	0.27	0.2699	-0.269
NFKB2	NFKB2	nuclear factor of kappa light polypeptide gene enhancer in B-cells 2 (p49/p100)	HGNC:7795	10q24	-0.4404	-0.6347	-0.2559	0.2097	-0.266	-0.0575	-0.113	-0.02995	-0.1419
NFRKB	NFRKB	nuclear factor related to kappaB binding protein	HGNC:7802	11q24-q25	-0.7908	-0.6753	-0.1988	-0.1474	0.09995	-0.229	-0.1971	-0.6189	-1.2858
NFX1	NFX1	nuclear transcription factor, X-box binding 1	HGNC:7803	9p12	-0.3523	-0.2382	-0.5192	0.1583	0.3873	-0.138	0.005899	-0.3535	-0.3663
NFYA	NFYA	nuclear transcription factor Y, alpha	HGNC:7804	6p21.3	0.4491	0.4174	0.4449	-0.09615	0.3822	-0.4048	-0.3364	-0.555	-0.5078
NFYB	NFYB	nuclear transcription factor Y, beta	HGNC:7805	12q22-q23	-0.9956	-0.1737	-1.2307	-0.9038	-0.1536	0.01522	-0.9827	-0.9173	-0.1003
NGFR	NGFR	nerve growth factor receptor	HGNC:7809	17q21-q22	0.1669	0.1456	0.05367	0.1529	-0.03602	-0.232	0.1323	-0.657	-1.0748
NHLH2	NHLH2	nescient helix loop helix 2	HGNC:7818	1p12-p11	0.2508	0.1424	-0.1528	0.4527	0.4054	-0.2353	0.2326	-0.4515	-0.4051
NHP2L1	NHP2L1	NHP2 non-histone chromosome protein 2-like 1 (S. cerevisiae)	HGNC:7819	22q13	0.5389	0.305	0.4519	-0.4623	-0.1136	0.01647	0.3062	0.2869	-0.5433
NINJ1	NINJ1	ninjurin 1	HGNC:7824	9q22	0.4491	0.4956	0.1423	0.84	0.1685	0.3432	0.1989	0.3236	-0.1454
NIPA2	NIPA2	non imprinted in Prader-Willi/Angelman syndrome 2	HGNC:17044	15q11.2	-0.5365	-0.4915	-0.4893	0.2445	-0.1236	-0.1024	0.01216	-0.5756	-1.0505
NKTR	NKTR	natural killer cell triggering receptor	HGNC:7833	3p22.1	-0.834	-0.4737	-0.2563	0.6005	0.2865	0.5181	-0.08927	-0.9082	-0.6854
NME2	NME2	NME/NM23 nucleoside diphosphate kinase 2	HGNC:7850	17q21.33	0.9408	0.4454	1.007	0.197	-0.3074	-0.288	1.1611	0.8123	0.7393
NME3	NME3	NME/NM23 nucleoside diphosphate kinase 3	HGNC:7851	16q13.3	-0.06157	0.002344	-0.1761	-0.1578	0.03234	-0.01471	-0.2106	-0.2044	1.7966
NME4	NME4	NME/NM23 nucleoside diphosphate kinase 4	HGNC:7852	16p13.3	0.1658	0.3108	-0.2303	0.9252	0.2324	-0.06858	0.5041	-0.5712	-0.4426
NMI	NMI	N-myc (and STAT) interactor	HGNC:7854	2q23	-0.7115	-0.5102	-1.2442	-0.1529	0.05986	0.01461	-1.0521	-1.2618	-1.2155
NMT1	NMT1	N-myristoyltransferase 1	HGNC:7857	17q21.31	-1.0618	-0.7038	-0.756	-0.2716	-0.3877	-0.1654	-0.9496	-0.8569	-0.6088
NNAT	NNAT	neuronatin	HGNC:7860	20q11.2-q12	1.2111	0.4337	0.828	0.2652	0.164	0.07554	0.8109	1.0344	0.5284
NNMT	NNMT	nicotinamide N-methyltransferase	HGNC:7861	11q23.1	-1.5474	-1.6805	-1.5629	-0.4522	-0.3001	-0.6531	-0.5385	-1.6383	-1.3275
NNT	NNT	nicotinamide nucleotide transhydrogenase	HGNC:7863	5p12	-0.3675	-0.5241	-0.1044	-0.6099	-0.3706	-0.2038	-0.256	0.0317	0.2189
NOLC1	NOLC1	nucleolar and coiled-body phosphoprotein 1	HGNC:15608	10q24.32	0.6794	0.3794	0.5962	-0.8265	-0.4827	-0.1639	-0.76	0.06602	0.1405
NONO	NONO	non-POU domain containing, octamer-binding	HGNC:7871	Xq13.1	1.5239	1.1538	1.7904	1.0202	0.05448	0.2753	1.7452	1.0044	0.292
NOTCH2	NOTCH2	notch 2	HGNC:7882	1p13-p11	1.1492	0.4738	0.368	0.06142	-0.05634	0.1491	-1.2193	0.3268	-0.03286
NOTCH3	NOTCH3	notch 3	HGNC:7883	19p13.2-p13.1	1.1031	0.8161	0.846	-0.06836	-0.0723	0.2189	-0.1716	0.4359	0.4349
NOTCH4	NOTCH4	notch 4	HGNC:7884	6p21.3	0.1151	-0.07948	0.0855	0.1464	-0.5609	0.3095	0.4958	0.1752	-0.1076
NOVA2	NOVA2	neuro-oncological ventral antigen 2	HGNC:7887	19q13.3	-0.08059	0.2195	0.6134	-0.2954	0.02745	0.06128	-0.02386	0.2751	0.5078
NPC1	NPC1	Niemann-Pick disease, type C1	HGNC:7897	18q11.2	0.2165	-0.0525	-0.07388	0.2546	0.7476	-0.3901	-0.009586	0.4038	0.2885
NPEPPS	NPEPPS	aminopeptidase puromycin sensitive	HGNC:7900	17q12-q21	0.2696	-0.05564	0.1775	-0.09569	0.1343	-0.333	0.5083	0.152	-0.6969
NPFF	NPFF	neuropeptide FF-amide peptide precursor	HGNC:7901	12q13.13	1.2306	0.3597	1.5816	0.7075	0.08241	0.1734	2.2222	2.0861	2.0746
NPHP1	NPHP1	nephronophthisis 1 (juvenile)	HGNC:7905	2q13	0.2384	0.3375	0.07784	0.1433	0.006937	0.2508	-0.009857	-0.143	-0.1876
NPHP3	NPHP3	nephronophthisis 3 (adolescent)	HGNC:7907	3q22	2.3824	1.6328	2.1907	0.9911	1.1057	0.6769	1.4242	1.799	1.8277
NQO1	NQO1	NAD(P)H dehydrogenase, quinone 1	HGNC:2874	16q12-q22	0.2285	-0.1711	0.1107	-0.1292	0.1155	-0.06519	-0.06277	-0.7248	-0.5227
NQO2	NQO2	NAD(P)H dehydrogenase, quinone 2	HGNC:7856	6p25.2	-0.09012	0.1649	-0.5915	0.3867	-0.3795	-0.05085	-0.02295	-0.09144	-0.1194
NR0B2	NR0B2	nuclear receptor subfamily 0, group B, member 2	HGNC:7961	1p36.1	0.05549	0.4818	0.5071	0.5239	0.09753	0.08551	0.2955	-0.2835	-0.07225
NR1D2	NR1D2	nuclear receptor subfamily 1, group D, member 2	HGNC:7963	3p24.1	0.4947	0.4308	0.2628	-0.3587	-0.2462	-0.128	0.2153	1.2626	1.4677
NR1H3	NR1H3	nuclear receptor subfamily 1, group H, member 3	HGNC:7966	11p11.2	-2.6293	-1.827	-2.1087	0.8126	0.3402	0.4766	-1.5868	-1.4206	-1.8852
NR1H4	NR1H4	nuclear receptor subfamily 1, group H, member 4	HGNC:7967	12q23.1	0.7433	0.4616	0.6011	-0.06166	-0.1207	0.02744	0.918	0.08105	-0.3428
NR2C1	NR2C1	nuclear receptor subfamily 2, group C, member 1	HGNC:7971	12q22	-0.9276	-0.7308	-0.6491	-0.1876	-0.1251	-0.2692	-0.6779	-0.7049	-0.3505
NR2F6	NR2F6	nuclear receptor subfamily 2, group F, member 6	HGNC:7977	19p13.11	-0.9245	-1.1851	-1.5736	-0.4374	0.1242	-0.1277	-1.1294	-0.3041	1.275
NR3C2	NR3C2	nuclear receptor subfamily 3, group C, member 2	HGNC:7979	4q31	0.1507	-0.02347	-0.2953	0.2215	-0.3614	-0.04658	0.71	0.9143	0.4225
NR4A1	NR4A1	nuclear receptor subfamily 4, group A, member 1	HGNC:7980	12q13	0.2306	-0.02808	-0.004432	0.1003	0.4255	0.03011	0.4	-0.009284	-0.5914
NR4A2	NR4A2	nuclear receptor subfamily 4, group A, member 2	HGNC:7981	2q22-q23	0.06309	0.3613	-0.01939	0.477	-0.136	-0.1323	-0.04651	-0.1947	-0.4895
NR4A3	NR4A3	nuclear receptor subfamily 4, group A, member 3	HGNC:7982	9q22	-0.3608	-0.9674	-0.6512	-0.815	-0.2557	-1.101	0.01373	0.04941	0.1266
NR5A2	NR5A2	nuclear receptor subfamily 5, group A, member 2	HGNC:7984	1q32.11	-0.4433	0.006147	-0.2263	-0.0126	-0.0104	-0.03133	-0.2383	-0.1669	-0.2918
NR6A1	NR6A1	nuclear receptor subfamily 6, group A, member 1	HGNC:7985	9q33.3	0.2292	0.02188	-0.1417	0.1127	0.08409	-0.2366	-0.7359	0.1818	0.8705
NRCAM	NRCAM	neuronal cell adhesion molecule	HGNC:7994	7q31	0.5705	0.09285	0.5417	0.2306	0.4143	-0.03016	0.1201	0.09483	0.7717
NRG2	NRG2	neuregulin 2	HGNC:7998	5q23-q33	0.09072	0.01495	0.435	-0.01031	-0.5275	-0.3032	1.107	0.76	0.2768
NRP1	NRP1	neuropilin 1	HGNC:8004	10p12	-0.009852	0.1117	-0.01869	-0.1409	-0.215	0.3403	1.0527	0.6892	0.4596
NSF	NSF	N-ethylmaleimide-sensitive factor	HGNC:8016	17q21	-0.0531	-0.09947	-0.3165	0.09544	0.1061	0.04714	-0.6842	-0.6853	-0.3481
NSMAF	NSMAF	neutral sphingomyelinase (N-SMase) activation associated factor	HGNC:8017	8q12-q13	-0.4319	-0.1223	-0.1116	-0.04688	0.1987	0.5051	0.118	-0.03523	-0.2818
NT5C2	NT5C2	5'-nucleotidase, cytosolic II	HGNC:8022	10q24.32	-0.7695	-0.04479	-0.08275	0.1385	0.1489	-0.3248	-0.404	0.05395	0.3644
NT5E	NT5E	5'-nucleotidase, ecto (CD73)	HGNC:8021	6q14-q21	1.0019	0.6725	0.5006	-1.2885	-1.1395	-0.1101	-0.3132	-0.1358	0.08207
NTHL1	NTHL1	nth endonuclease III-like 1 (E. coli)	HGNC:8028	16p13.3	-0.8634	-0.6865	0.03721	-0.08019	-0.1422	0.3316	-0.6199	0.1497	0.3623
NTRK3	NTRK3	neurotrophic tyrosine kinase, receptor, type 3	HGNC:8033	15q24-q25	-0.07049	-0.2143	-0.2541	-0.2257	-0.09556	-0.3488	-0.4322	-0.2274	0.2841
NUCB1	NUCB1	nucleobindin 1	HGNC:8043	19q13.33	0.4013	0.4124	-0.01478	0.4299	0.0481	-0.07914	1.2326	0.03277	-0.2581
NUCB2	NUCB2	nucleobindin 2	HGNC:8044	11p15.1	-0.1062	-0.2538	-0.503	0.6729	0.5763	-0.1919	-0.6454	-0.03566	0.8658
NUDT1	NUDT1	nudix (nucleoside diphosphate linked moiety X)-type motif 1	HGNC:8048	7p22	0.2677	0.4364	0.5802	-0.2552	-0.3529	-0.238	0.415	0.7328	0.8855
NUMA1	NUMA1	nuclear mitotic apparatus protein 1	HGNC:8059	11q13	-1.2369	-1.0009	-0.6769	0.01878	-0.149	-0.1788	-0.6258	-0.6334	-1.0449
NUMB	NUMB	numb homolog (Drosophila)	HGNC:8060	14q24.3	-0.5612	0.08479	-0.6116	0.00146	-0.3028	-0.07806	-0.4551	-0.5701	-1.6882
NUP153	NUP153	nucleoporin 153kDa	HGNC:8062	6p22.3	0.6715	0.2988	0.5525	-0.4001	-0.1456	0.3545	0.5338	0.511	1.0045
NUP214	NUP214	nucleoporin 214kDa	HGNC:8064	9q34	-1.69	-0.8063	-1.1366	0.1011	-0.08027	0.01746	-0.7459	-0.6565	-0.5068
NUP88	NUP88	nucleoporin 88kDa	HGNC:8067	17p13	-1.2856	-0.3312	-0.7967	0.08913	-0.07263	0.1183	-1.1014	-1.3749	-1.9592
NUPL1	NUPL1	nucleoporin like 1	HGNC:20261	13q12.12	1.5079	0.5869	1.4025	-0.3561	0.1161	-0.3354	0.4021	0.9372	1.378
NUPL2	NUPL2	nucleoporin like 2	HGNC:17010	7p15	-0.8683	-0.5954	-0.7679	-0.005163	-0.1494	-0.3678	-0.778	-0.8988	-0.5849
OAS1	OAS1	2'-5'-oligoadenylate synthetase 1, 40/46kDa	HGNC:8086	12q24.2	-0.693	-0.5779	-0.1337	0.2046	0.2551	-0.0507	-1.583	-0.2808	-0.3515
OAT	OAT	ornithine aminotransferase	HGNC:8091	10q26	0.02015	-0.09295	0.1985	0.002761	-0.4038	-0.3096	-0.05259	0.3147	0.3781
OAZ1	OAZ1	ornithine decarboxylase antizyme 1	HGNC:8095	19p13.3	0.1577	1.2585	1.2934	-0.7284	-0.3827	-0.2387	0.8053	0.9906	0.8525
OCRL	OCRL	oculocerebrorenal syndrome of Lowe	HGNC:8108	Xq25	-0.7495	-0.6945	-0.365	0.4981	-0.1404	0.1817	0.4995	0.2525	-0.5959
ODF2	ODF2	outer dense fiber of sperm tails 2	HGNC:8114	9q34	1.5862	1.1661	1.1032	0.6605	0.1426	0.3847	1.1879	0.6762	0.7757
OGG1	OGG1	8-oxoguanine DNA glycosylase	HGNC:8125	3p26	0.6134	0.2095	-0.02531	0.2584	-0.06314	-0.1041	0.4645	-0.3761	-0.6395
OGT	OGT	O-linked N-acetylglucosamine (GlcNAc) transferase	HGNC:8127	Xq13	-0.2237	-0.5676	0.04395	0.536	0.3989	0.107	-0.447	-0.6495	-0.7002
OLFM1	OLFM1	olfactomedin 1	HGNC:17187	9q34.3	-1.1419	-1.05	-0.6637	-1.4075	-1.1232	-1.4672	-0.4521	-0.5641	-0.9691
OMD	OMD	osteomodulin	HGNC:8134	9q22.31	0.7918	0.3041	0.3247	-0.1225	0.2102	-0.05142	0.2317	0.05639	0.1094
OMG	OMG	oligodendrocyte myelin glycoprotein	HGNC:8135	17q11-q12	-0.4204	-0.112	0.4671	0.06886	0.0111	0.03547	0.3463	0.3753	-0.398
ONECUT1	ONECUT1	one cut homeobox 1	HGNC:8138	15q21.3	0.2599	0.1993	-0.0295	0.5776	-0.03991	0.08557	0.8006	0.8134	0.156
OPCML	OPCML	opioid binding protein/cell adhesion molecule-like	HGNC:8143	11q25	1.1055	0.7778	0.9796	0.5338	0.2623	0.4506	1.2263	1.6486	1.515
ORM1	ORM1	orosomucoid 1	HGNC:8498	9q32	1.1235	0.7595	0.7535	-0.05113	0.0006277	-0.04141	-0.8068	0.1821	0.5578
OSBPL3	OSBPL3	oxysterol binding protein-like 3	HGNC:16370	7p15.3	0.1001	-0.1099	-0.3394	0.2353	0.1563	-0.364	0.1403	-0.3199	-0.5879
OVGP1	OVGP1	oviductal glycoprotein 1, 120kDa	HGNC:8524	1p13.2	0.1033	0.1047	0.04395	0.3549	3.4925	-0.1183	0.7087	0.1165	-0.4661
OXA1L	OXA1L	oxidase (cytochrome c) assembly 1-like	HGNC:8526	14q11.2	-1.6483	-1.2734	-1.5519	0.004444	-0.8493	-0.2139	-0.3439	-0.8273	-0.5646
P2RX4	P2RX4	purinergic receptor P2X, ligand-gated ion channel, 4	HGNC:8535	12q24.32	-0.09437	-0.02696	-0.4239	0.3318	0.05916	-0.2772	0.05541	-0.1489	-0.8299
P2RX5	P2RX5	purinergic receptor P2X, ligand-gated ion channel, 5	HGNC:8536	17p13.3	-0.5688	-0.2473	-0.5488	-0.1613	-0.263	-0.2239	-0.5237	-0.1787	0.823
P2RY2	P2RY2	purinergic receptor P2Y, G-protein coupled, 2	HGNC:8541	11q13.5-q14.1	-0.3846	0.04819	-0.553	0.5579	0.1899	-0.07452	-0.2514	-0.9029	-1.2171
P4HA1	P4HA1	prolyl 4-hydroxylase, alpha polypeptide I	HGNC:8546	10q21.3-q23.1	0.1863	-0.05738	0.07522	0.06818	0.04977	0.1649	0.479	-0.2868	0.4745
P4HB	P4HB	prolyl 4-hydroxylase, beta polypeptide	HGNC:8548	17q25	-0.1022	0.2347	0.1307	-0.01031	0.09061	0.2651	0.0286	0.4085	0.648
PABPC4	PABPC4	poly(A) binding protein, cytoplasmic 4 (inducible form)	HGNC:8557	1p34.2	-0.5409	-0.7455	-0.7328	-0.8473	-0.7291	-0.5784	-0.8989	-0.272	-0.05186
PABPN1	PABPN1	poly(A) binding protein, nuclear 1	HGNC:8565	14q11.2	-0.7928	-0.5756	-0.8977	-0.2437	-0.1961	-0.2587	-0.4479	-0.3299	0.04492
PAEP	PAEP	progestagen-associated endometrial protein	HGNC:8573	9q34	0.4105	0.2602	0.2458	0.09326	-0.2262	0.1257	0.08165	0.5804	0.03348
PAFAH1B1	PAFAH1B1	platelet-activating factor acetylhydrolase 1b, regulatory subunit 1 (45kDa)	HGNC:8574	17p13.3	-0.159	0.1035	1.012	-0.4265	-0.2902	-0.09907	0.4087	0.2687	0.3001
PAFAH1B3	PAFAH1B3	platelet-activating factor acetylhydrolase 1b, catalytic subunit 3 (29kDa)	HGNC:8576	19q13.1	-0.8698	0.006687	-0.4944	-0.04481	-0.8475	-0.5341	0.08127	-0.6476	-0.8919
PAH	PAH	phenylalanine hydroxylase	HGNC:8582	12q22-q24.2	0.088	0.6283	0.251	-0.1517	0.1416	-0.2914	0.2516	0.06413	-0.3267
PAICS	PAICS	phosphoribosylaminoimidazole carboxylase, phosphoribosylaminoimidazole succinocarboxamide synthetase	HGNC:8587	4q12	-0.1144	-0.2887	0.1751	-0.3929	-0.763	-0.4403	0.1272	-0.03719	-0.7094
PAK2	PAK2	p21 protein (Cdc42/Rac)-activated kinase 2	HGNC:8591	3q29	0.8023	0.7178	0.6063	0.2911	-0.03621	0.3529	1.0659	0.5233	0.1769
PANK3	PANK3	pantothenate kinase 3	HGNC:19365	5q35.1	-0.2872	0.119	-0.3628	0.667	0.1489	-0.5356	-0.153	-0.4521	-0.4783
PAPPA	PAPPA	pregnancy-associated plasma protein A, pappalysin 1	HGNC:8602	9q33.1	0.4981	0.1642	-0.01615	0.09464	0.1128	-0.1603	-0.1419	0.1162	0.2045
PAPSS1	PAPSS1	3'-phosphoadenosine 5'-phosphosulfate synthase 1	HGNC:8603	4q24	1.4399	0.8768	0.9156	0.3393	0.2911	0.09476	0.897	1.8614	2.3861
PARD6A	PARD6A	par-6 family cell polarity regulator alpha	HGNC:15943	16q22.1-q22.3	0.1171	0.04729	0.4828	-0.2104	0.03985	0.1163	-0.3275	0.4929	-0.5917
PARG	PARG	poly (ADP-ribose) glycohydrolase	HGNC:8605	10q11.23	-1.0903	-0.5805	-0.3927	-0.4806	-0.1499	-0.2548	-0.8285	-0.3618	-0.7664
PASK	PASK	PAS domain containing serine/threonine kinase	HGNC:17270	2q37.3	-0.5186	-0.1272	-0.6047	-0.08393	0.1473	-0.219	-0.3316	-0.4307	0.3592
PAX6	PAX6	paired box 6	HGNC:8620	11p13	0.4177	0.4224	0.05149	-0.2263	0.09494	0.05882	-0.3496	-0.1695	1.5778
PAX8	PAX8	paired box 8	HGNC:8622	2q13	-0.7467	-0.3921	-0.3061	-0.4414	0.08866	-0.04845	-0.353	-0.261	-0.3278
PBX1	PBX1	pre-B-cell leukemia homeobox 1	HGNC:8632	1q23.3	0.3042	0.2117	-0.2103	-0.1292	0.03423	-0.1524	0.4581	0.4186	-0.1608
PBX3	PBX3	pre-B-cell leukemia homeobox 3	HGNC:8634	9q33.3	-0.2109	0.4417	-0.2766	-0.8118	0.0273	0.03918	-0.601	-0.245	0.3727
PBXIP1	PBXIP1	pre-B-cell leukemia homeobox interacting protein 1	HGNC:21199	1q22	0.9323	0.9045	-0.09252	0.6735	0.5981	0.4163	-0.3969	-0.4131	-0.07834
PCBP1	PCBP1	poly(rC) binding protein 1	HGNC:8647	2p13-p12	-0.7995	-1.3808	-1.2726	-0.07424	-0.7518	-0.6215	-0.4245	-0.94	-1.4104
PCCA	PCCA	propionyl CoA carboxylase, alpha polypeptide	HGNC:8653	13q32	-0.4274	-0.1137	-0.4468	-0.4536	-0.216	0.4567	-0.09563	0.1498	-0.1179
PCDH1	PCDH1	protocadherin 1	HGNC:8655	5q31.3	-0.1548	-0.1463	-0.06319	-0.1385	-0.4209	-0.3533	0.517	0.4598	0.2151
PCDHA5	PCDHA5	protocadherin alpha 5	HGNC:8671	5q31	0.7015	0.1013	0.3257	0.5587	-0.1842	-0.1559	1.2498	0.1538	0.6411
PCDHGC3	PCDHGC3	protocadherin gamma subfamily C, 3	HGNC:8716	5q31	0.007977	-0.245	-0.02818	0.1558	-0.2442	-0.05562	0.7082	0.2647	-0.2347
PCF11	PCF11	PCF11 cleavage and polyadenylation factor subunit	HGNC:30097	11q13	0.2182	-0.07847	0.4081	0.1006	0.1216	-0.03551	-0.05301	0.282	1.0496
PCK2	PCK2	phosphoenolpyruvate carboxykinase 2 (mitochondrial)	HGNC:8725	14q12	-2.8685	-2.3807	-2.2593	-0.8751	-0.6998	-0.5286	-1.6817	-1.6856	-2.0622
PCMT1	PCMT1	protein-L-isoaspartate (D-aspartate) O-methyltransferase	HGNC:8728	6q22.3-q24	0.2282	0.1852	0.2133	-0.3017	-0.07628	-0.3091	0.7788	0.3771	0.941
PCNA	PCNA	proliferating cell nuclear antigen	HGNC:8729	20p13-p12.3	-2.3897	-1.9893	-1.6374	-0.9599	-1.3418	-1.1152	-2.0906	-2.7569	-2.6286
PCOLCE	PCOLCE	procollagen C-endopeptidase enhancer	HGNC:8738	7q22	0.7654	0.2152	0.4344	-0.3062	0.06921	0.1768	-0.5614	-0.05949	0.2605
PCP4	PCP4	Purkinje cell protein 4	HGNC:8742	21q22.2	0.8682	0.4044	0.6986	0.5526	0.06112	0.1125	1.5249	0.7512	0.4525
PCSK5	PCSK5	proprotein convertase subtilisin/kexin type 5	HGNC:8747	9q21.13	0.6631	0.01171	0.4518	0.5065	0.3362	-0.1857	0.8671	0.1361	-0.1286
PCYOX1	PCYOX1	prenylcysteine oxidase 1	HGNC:20588	2p13.3	-0.4211	-0.1594	-0.2282	-0.3117	-0.4602	0.3035	-0.2383	-0.1601	0.4836
PDCD10	PDCD10	programmed cell death 10	HGNC:8761	3q26.1	-0.9358	-0.7119	-1.2843	-0.5283	-0.00539	-0.4438	-0.6746	-0.7782	-0.9397
PDCD2	PDCD2	programmed cell death 2	HGNC:8762	6q27	0.01513	-0.2849	-0.1033	-0.2482	-0.0985	-0.2693	-0.7761	-0.2893	-0.5945
PDCD4	PDCD4	programmed cell death 4 (neoplastic transformation inhibitor)	HGNC:8763	10q24	-1.2885	-0.4079	-1.0532	-0.1646	-0.359	-0.2245	-0.6072	-0.8647	-1.0381
PDE4B	PDE4B	phosphodiesterase 4B, cAMP-specific	HGNC:8781	1p31	1.3609	0.798	0.6544	-0.09891	0.002328	0.3746	0.3222	0.5698	1.4373
PDE4D	PDE4D	phosphodiesterase 4D, cAMP-specific	HGNC:8783	5q12	0.0438	0.6229	-0.06427	-0.056	0.05615	-0.2354	-0.42	-0.4183	-0.2738
PDE4DIP	PDE4DIP	phosphodiesterase 4D interacting protein	HGNC:15580	1q21.1	0.2981	0.223	0.3881	-0.5867	-0.1109	0.03214	0.2111	-0.09457	-0.1976
PDE6A	PDE6A	phosphodiesterase 6A, cGMP-specific, rod, alpha	HGNC:8785	5q31.2-q34	0.4363	0.4389	0.4349	0.5986	-0.6322	-0.3916	0.7914	0.8107	0.249
PDE6G	PDE6G	phosphodiesterase 6G, cGMP-specific, rod, gamma	HGNC:8789	17q21.1	0.9981	0.9045	0.282	0.4292	-0.3348	-0.01989	0.6286	0.3533	0.3484
PDE6H	PDE6H	phosphodiesterase 6H, cGMP-specific, cone, gamma	HGNC:8790	12p13	-0.09473	-0.07947	-0.4174	-0.1558	-0.04228	-0.2392	-0.2234	0.1422	0.8383
PDE7A	PDE7A	phosphodiesterase 7A	HGNC:8791	8q13	-0.9231	-0.3081	-0.1105	-0.3192	0.02086	-0.02176	-0.05432	-0.435	1.6262
PDE8A	PDE8A	phosphodiesterase 8A	HGNC:8793	15q25.3	-0.9295	-0.5912	-0.6564	-0.363	-0.0552	0.02023	-0.1868	-0.3815	0.3152
PDGFA	PDGFA	platelet-derived growth factor alpha polypeptide	HGNC:8799	7p22	0.8142	0.4863	0.4072	0.5376	0.0698	0.3296	0.3662	-0.08061	-0.5375
PDGFB	PDGFB	platelet-derived growth factor beta polypeptide	HGNC:8800	22q13.1	-0.3514	-0.4063	-0.3245	0.2545	-0.2871	0.09476	-0.3245	-0.6503	-1.2429
PDHA1	PDHA1	pyruvate dehydrogenase (lipoamide) alpha 1	HGNC:8806	Xp22.1	-0.1701	-0.3212	0.2257	0.3422	-0.3189	0.006147	-0.1419	-0.2221	-0.2946
PDHB	PDHB	pyruvate dehydrogenase (lipoamide) beta	HGNC:8808	3p21.1-p14.2	-0.3049	0.1608	-0.7458	-0.3711	0.149	0.3311	-1.003	-0.6236	0.5059
PDHX	PDHX	pyruvate dehydrogenase complex, component X	HGNC:21350	11p13	-1.343	-0.4977	-0.2096	-0.4982	-0.4013	-0.6791	-0.34	-0.7903	-1.2633
PDK2	PDK2	pyruvate dehydrogenase kinase, isozyme 2	HGNC:8810	17q21.33	-0.4808	-0.1286	-0.444	0.1369	-0.5584	-0.3952	0.6284	-0.4604	-0.6601
PDPK1	PDPK1	3-phosphoinositide dependent protein kinase-1	HGNC:8816	16p13.3	0.3729	-0.1998	0.01105	-0.2309	0.08379	-0.01825	-0.3814	-0.02621	0.007208
PDXK	PDXK	pyridoxal (pyridoxine, vitamin B6) kinase	HGNC:8819	21q22.3	-0.1987	0.01421	-0.5156	0.5039	0.4401	-0.141	-0.003075	-0.7655	-0.9274
PEA15	PEA15	phosphoprotein enriched in astrocytes 15	HGNC:8822	1q21.1	0.1232	3.1322	0.4172	-0.1406	0.1066	0.06311	0.2841	-0.03208	-0.1152
PEG3	PEG3	paternally expressed 3	HGNC:8826	19q13.4	0.9319	0.48	0.4019	0.4637	-0.12	0.3393	-0.08027	0.1194	0.1874
PELP1	PELP1	proline, glutamate and leucine rich protein 1	HGNC:30134	17p13.2	0.03533	0.2677	0.2313	0.1807	0.07111	0.3875	-0.4774	-0.2244	-0.4247
PEPD	PEPD	peptidase D	HGNC:8840	19q13.11	0.3037	0.283	0.08756	-0.06693	-0.2352	-0.04621	-0.03726	0.206	0.5457
PES1	PES1	pescadillo ribosomal biogenesis factor 1	HGNC:8848	22q12.1	-1.2161	-1.1639	-0.831	-0.6615	-0.4757	-0.2549	-1.0723	-0.9455	-0.5315
PEX1	PEX1	peroxisomal biogenesis factor 1	HGNC:8850	7q21.2	-1.2384	-1.1497	-1.5015	-0.04612	-0.1519	-0.4147	-0.6351	-0.456	-0.3637
PEX13	PEX13	peroxisomal biogenesis factor 13	HGNC:8855	2p16.1	0.3129	0.384	0.1041	-0.1151	0.07402	-0.2561	0.4369	0.1744	0.4333
PFDN4	PFDN4	prefoldin subunit 4	HGNC:8868	20q13.2	1.9225	1.4733	0.919	1.1681	1.0698	1.0981	2.2637	2.2089	2.2493
PFDN5	PFDN5	prefoldin subunit 5	HGNC:8869	12q13.13	0.4802	0.2028	0.1215	-0.06966	0.07364	0.04875	0.6394	0.7047	0.9725
PFKM	PFKM	phosphofructokinase, muscle	HGNC:8877	12q13.11	0.1542	0.000357	-0.092	-0.6466	-0.2419	-0.2636	0.119	0.387	0.6027
PFKP	PFKP	phosphofructokinase, platelet	HGNC:8878	10p15.3-p15.2	-0.7727	-0.8953	-0.6751	0.4043	0.2479	0.4316	-0.4965	-0.6252	0.3245
PFN1	PFN1	profilin 1	HGNC:8881	17p13.2	0.8343	0.6848	0.8749	0.06057	-0.6042	-0.8154	0.9113	0.8223	0.9232
PFN2	PFN2	profilin 2	HGNC:8882	3q25.1	-0.5305	-0.9004	-0.6333	-0.01031	-0.5342	-0.03519	-0.1159	-0.143	-0.8585
PGA5	PGA5	pepsinogen 5, group I (pepsinogen A)	HGNC:8887	11q13	0.504	0.07101	0.9403	0.01055	0.1389	-0.06787	-0.5026	0.07552	0.3693
PGD	PGD	phosphogluconate dehydrogenase	HGNC:8891	1p36.22	-0.8047	-0.9511	-0.9565	-0.1199	0.176	-0.04245	-0.692	-1.1644	-0.6542
PGM1	PGM1	phosphoglucomutase 1	HGNC:8905	1p22.1	0.2317	-0.2809	0.1559	0.3212	-0.6742	-0.02469	0.9319	0.6589	-0.3694
PGRMC1	PGRMC1	progesterone receptor membrane component 1	HGNC:16090	Xq22-q24	0.3417	0.1828	0.4849	-0.197	-0.3905	-0.3972	1.1718	0.9357	0.4922
PGRMC2	PGRMC2	progesterone receptor membrane component 2	HGNC:16089	4q26	-1.1854	-1.0666	-0.717	-0.3848	-0.4566	-0.3149	-1.0402	-1.1506	-1.2975
PHB	PHB	prohibitin	HGNC:8912	17q21	-0.07553	0.1003	0.2184	-0.08599	-0.2586	-0.04895	-0.03608	-0.4415	-0.3081
PHC2	PHC2	polyhomeotic homolog 2 (Drosophila)	HGNC:3183	1p34.3	0.7927	0.3544	0.6725	0.7113	-0.197	0.02107	0.6588	0.7221	0.3414
PHF1	PHF1	PHD finger protein 1	HGNC:8919	6p21.3	0.7921	0.6818	1.072	0.9234	0.407	0.7066	1.0218	0.8526	0.4918
PHF3	PHF3	PHD finger protein 3	HGNC:8921	6q12	-0.4967	-0.0485	-0.7215	-0.01658	0.4338	-0.1448	-0.6069	-0.7294	-0.5394
PHKA2	PHKA2	phosphorylase kinase, alpha 2 (liver)	HGNC:8926	Xp22.2-p22.1	-1.4052	-0.6267	-0.7854	0.008847	-0.303	0.2112	-0.3515	-1.1908	-1.2473
PHKB	PHKB	phosphorylase kinase, beta	HGNC:8927	16q12-q13	0.724	0.4148	0.4377	0.5039	0.2309	0.1653	1.0529	0.3414	-0.156
PHLDA1	PHLDA1	pleckstrin homology-like domain, family A, member 1	HGNC:8933	12q15	1.0051	0.5983	1.0097	0.07098	-0.3449	-0.01216	1.104	0.2465	-0.1428
PHYH	PHYH	phytanoyl-CoA 2-hydroxylase	HGNC:8940	10p13	-0.5841	-0.4455	0.07354	-0.1165	-0.2966	-0.1141	0.3392	-0.1989	-0.8141
PHYHIP	PHYHIP	phytanoyl-CoA 2-hydroxylase interacting protein	HGNC:16865	8p21.2	0.6744	0.3211	1.8315	0.471	-0.42	0.0951	0.8579	0.7458	0.658
PIAS1	PIAS1	protein inhibitor of activated STAT, 1	HGNC:2752	15q	0.6982	0.7906	0.6329	0.3752	0.4357	0.2611	0.2582	0.09164	0.8982
PICALM	PICALM	phosphatidylinositol binding clathrin assembly protein	HGNC:15514	11q14	-0.2874	-0.2674	-0.3827	0.07319	-0.1216	-0.0456	-0.6198	-0.4893	-0.6504
PIGC	PIGC	phosphatidylinositol glycan anchor biosynthesis, class C	HGNC:8960	1q23-q25	-0.5504	-0.05068	-1.1441	-0.0001385	-0.127	-0.5206	-0.7452	-0.8195	-1.743
PIGK	PIGK	phosphatidylinositol glycan anchor biosynthesis, class K	HGNC:8965	1p31.1	0.3547	0.8141	0.1699	-0.001002	-0.09514	0.1154	0.3545	-0.3528	-0.8662
PIK3C2B	PIK3C2B	phosphatidylinositol-4-phosphate 3-kinase, catalytic subunit type 2 beta	HGNC:8972	1q32	-0.655	-0.4302	-0.07099	0.1536	-0.1124	0.2255	-0.09715	0.1814	-0.2772
PIK3C3	PIK3C3	phosphatidylinositol 3-kinase, catalytic subunit type 3	HGNC:8974	18q12.3	1.4373	1.1588	1.5512	0.9916	0.3216	0.3991	0.7453	0.1061	-0.2884
PIK3CA	PIK3CA	phosphatidylinositol-4,5-bisphosphate 3-kinase, catalytic subunit alpha	HGNC:8975	3q26.3	-0.8017	-0.3386	-0.6661	-0.3526	-0.05127	0.02896	-0.638	-0.5344	-0.7418
PIK3CB	PIK3CB	phosphatidylinositol-4,5-bisphosphate 3-kinase, catalytic subunit beta	HGNC:8976	3q22.3	-0.6403	-0.2895	-0.4756	-0.2655	-0.007696	-1.1203	-0.7806	-0.5121	-0.7704
PIK3CD	PIK3CD	phosphatidylinositol-4,5-bisphosphate 3-kinase, catalytic subunit delta	HGNC:8977	1p36.2	2.1539	1.4413	2.3611	0.5197	0.6321	0.5152	-0.2483	0.6066	0.6309
PIK3R1	PIK3R1	phosphoinositide-3-kinase, regulatory subunit 1 (alpha)	HGNC:8979	5q13.1	-1.436	-0.8338	-1.2309	-0.1011	-0.3268	-0.3561	-0.5687	-0.8868	-1.2403
PIM2	PIM2	pim-2 oncogene	HGNC:8987	Xp11.23	0.7864	0.1176	0.6398	-0.3412	-0.02682	-0.1251	-0.9092	0.213	1.444
PIP5K1A	PIP5K1A	phosphatidylinositol-4-phosphate 5-kinase, type I, alpha	HGNC:8994	1q21.3	-1.3963	-0.8397	-1.0287	0.02274	-0.1518	0.3151	-0.7544	-1.1373	-1.3313
PIP5K1B	PIP5K1B	phosphatidylinositol-4-phosphate 5-kinase, type I, beta	HGNC:8995	9q13	-0.5538	-0.08528	0.07806	-0.1283	0.2734	0.3587	-0.1323	-0.2296	0.4404
PIP5K1C	PIP5K1C	phosphatidylinositol-4-phosphate 5-kinase, type I, gamma	HGNC:8996	19p13.3	-0.4529	-0.5404	0.392	0.306	0.233	0.2495	-1.1016	-0.3564	0.1029
PIR	PIR	pirin (iron-binding nuclear protein)	HGNC:30048	Xp22.31	0.1206	-0.1798	0.01196	0.1813	-0.5148	0.05704	0.2465	-0.007938	-0.003419
PKNOX1	PKNOX1	PBX/knotted 1 homeobox 1	HGNC:9022	21q22.3	0.04642	0.1579	-0.005478	-0.1522	0.03677	0.1249	0.1388	0.5033	-0.2473
PKP2	PKP2	plakophilin 2	HGNC:9024	12p11	0.07795	0.4875	0.2768	-1.0176	0.08401	-0.767	-0.6335	-0.6287	-0.2909
PLA2G1B	PLA2G1B	phospholipase A2, group IB (pancreas)	HGNC:9030	12q24.31	0.2121	-0.117	0.1801	0.01412	-0.525	-0.0889	1.3014	0.6584	0.4875
PLA2R1	PLA2R1	phospholipase A2 receptor 1, 180kDa	HGNC:9042	2q23-q24	-0.183	-0.2794	-0.3018	0.07403	-0.01648	-0.01218	-0.4073	-0.09658	0.2587
PLAGL1	PLAGL1	pleiomorphic adenoma gene-like 1	HGNC:9046	6q24-q25	0.5967	0.269	0.3488	-0.1236	0.09892	-0.0313	0.1385	0.3133	0.631
PLAU	PLAU	plasminogen activator, urokinase	HGNC:9052	10q24	0.6638	0.3646	0.8213	0.317	0.5101	0.729	-0.04656	-0.02909	-0.2575
PLCD1	PLCD1	phospholipase C, delta 1	HGNC:9060	3p22-p21.3	0.5941	0.09077	0.1144	0.2124	0.3735	0.04328	-0.03744	0.1752	0.3394
PLG	PLG	plasminogen	HGNC:9071	6q26	0.4078	0.2907	0.325	-0.1149	-0.04087	0.1341	-0.479	0.3704	0.7176
PLOD2	PLOD2	procollagen-lysine, 2-oxoglutarate 5-dioxygenase 2	HGNC:9082	3q24	0.3051	0.02354	0.2551	-0.1841	0.1725	0.1928	-1.1902	-0.1133	-0.6419
PLP2	PLP2	proteolipid protein 2 (colonic epithelium-enriched)	HGNC:9087	Xp11.23	0.3819	0.1182	0.4698	-0.4997	0.0107	0.1301	-0.03804	0.3845	0.3566
PLTP	PLTP	phospholipid transfer protein	HGNC:9093	20q13.12	0.2279	0.1007	0.313	0.3157	-0.328	0.07782	-0.1213	0.2439	0.5828
PLXNA2	PLXNA2	plexin A2	HGNC:9100	1q32.2	-0.6797	0.05024	-0.7631	0.5689	0.04912	0.6121	-0.6246	-0.6229	-0.2415
PLXNC1	PLXNC1	plexin C1	HGNC:9106	12q23	-0.118	0.1162	0.1777	0.008701	0.1597	-0.333	-1.345	0.2164	1.128
PMM1	PMM1	phosphomannomutase 1	HGNC:9114	22q13	-1.7922	-1.2358	-1.4274	-0.08789	-0.6511	0.009382	-1.5322	-0.9435	-1.2801
PMM2	PMM2	phosphomannomutase 2	HGNC:9115	16p13	-0.6275	-0.7518	-0.01487	0.3172	0.3435	0.2575	-0.8656	-0.7756	-0.1717
PMS1	PMS1	PMS1 postmeiotic segregation increased 1 (S. cerevisiae)	HGNC:9121	2q31-q33	0.3834	0.1214	2.2452	-0.3567	0.1643	0.1533	-0.6923	-0.4263	-0.1546
PMVK	PMVK	phosphomevalonate kinase	HGNC:9141	1q21.3	-1.0764	-1.1015	-0.5088	-0.3149	-0.7375	-0.4431	0.2415	-0.1878	-0.9737
PNLIPRP1	PNLIPRP1	pancreatic lipase-related protein 1	HGNC:9156	10q26.12	0.2881	0.5809	0.1446	-0.2164	0.06076	-0.324	-0.1661	-0.007351	-0.05815
PNN	PNN	pinin, desmosome associated protein	HGNC:9162	14q21.1	-1.3643	-1.5314	-1.1115	0.7871	2.1766	0.7714	-0.4998	-0.9782	-1.1724
PODXL	PODXL	podocalyxin-like	HGNC:9171	7q32-q33	0.6698	0.671	0.2918	0.4231	-0.0372	0.21	-0.2314	0.4462	0.4752
POFUT1	POFUT1	protein O-fucosyltransferase 1	HGNC:14988	20q11	-1.2766	-0.2388	-1.2422	-0.6	-0.01764	-0.222	-0.8531	-0.7741	-0.4269
POLA2	POLA2	polymerase (DNA directed), alpha 2, accessory subunit	HGNC:30073	11q13	-0.9387	-1.0057	-0.7095	-0.01423	-0.3834	0.09519	-0.8284	-0.9984	-1.3613
POLB	POLB	polymerase (DNA directed), beta	HGNC:9174	8p12-p11	0.1254	-0.1033	-0.1614	-0.03463	-0.3902	-0.35	0.2018	-0.3282	-0.8923
POLD2	POLD2	polymerase (DNA directed), delta 2, accessory subunit	HGNC:9176	7p13	-0.01385	-0.2385	-0.0963	-0.3432	-0.1466	-0.4835	0.4045	0.4215	0.5365
POLD3	POLD3	polymerase (DNA-directed), delta 3, accessory subunit	HGNC:20932	11q14	-1.8116	-0.8196	-0.9591	-0.9271	-0.2395	-0.3249	-0.2153	-0.06717	0.2121
POLD4	POLD4	polymerase (DNA-directed), delta 4, accessory subunit	HGNC:14106	11q13	-0.4138	-0.4169	-0.2469	1.0423	0.6828	0.5791	-0.07241	-0.04114	0.1066
POLE	POLE	polymerase (DNA directed), epsilon, catalytic subunit	HGNC:9177	12q24.3	-0.5521	-0.7216	-0.1487	-0.04576	-0.2736	-0.5012	-0.1344	0.2506	-0.2049
POLI	POLI	polymerase (DNA directed) iota	HGNC:9182	18q21.1	-0.8949	-0.3115	-0.3697	-0.01554	-0.1465	0.187	-0.6251	0.02655	-0.5056
POLR1C	POLR1C	polymerase (RNA) I polypeptide C, 30kDa	HGNC:20194	6p21.1	-0.3704	-0.01491	-0.4965	0.2841	-0.02311	0.2435	-0.2713	-0.5599	-0.9893
POLR2A	POLR2A	polymerase (RNA) II (DNA directed) polypeptide A, 220kDa	HGNC:9187	17p13.1	-0.4016	-0.6201	-0.2233	0.4679	-0.07486	0.09788	0.01545	-0.4003	-0.825
POLR2E	POLR2E	polymerase (RNA) II (DNA directed) polypeptide E, 25kDa	HGNC:9192	19p13.3	0.5789	0.5	0.5636	-0.3041	-0.2487	-0.2988	0.5152	0.6574	1.148
POLR2F	POLR2F	polymerase (RNA) II (DNA directed) polypeptide F	HGNC:9193	22q13.1	0.2604	-0.05509	0.2395	-0.3836	-0.2061	-0.3826	-0.2797	-0.01012	0.1097
POLR2G	POLR2G	polymerase (RNA) II (DNA directed) polypeptide G	HGNC:9194	11q13.1	0.7659	0.5501	0.5358	-0.2543	0.1351	0.2641	1.279	0.8102	1.3959
POLR2J	POLR2J	polymerase (RNA) II (DNA directed) polypeptide J, 13.3kDa	HGNC:9197	7q11.2	-0.00582	0.08316	0.1999	0.2925	0.08333	0.4338	0.02021	-0.544	-0.5974
POLR2K	POLR2K	polymerase (RNA) II (DNA directed) polypeptide K, 7.0kDa	HGNC:9198	8q22	-0.3799	-0.4724	0.3422	-0.03898	-0.1774	-0.1237	0.01307	-0.4688	-0.6471
POLR2L	POLR2L	polymerase (RNA) II (DNA directed) polypeptide L, 7.6kDa	HGNC:9199	11p15	1.5621	1.3696	1.3679	-0.6564	-0.2384	0.4524	1.2237	1.0956	1.3729
POMT1	POMT1	protein-O-mannosyltransferase 1	HGNC:9202	9q34.1	1.4289	0.8667	1.3869	-0.1677	0.09573	-0.1363	1.5364	2.1732	2.5841
PON1	PON1	paraoxonase 1	HGNC:9204	7q21.3	0.4505	0.6091	0.5371	0.4537	-0.01325	0.196	0.3662	0.4275	0.004305
PON2	PON2	paraoxonase 2	HGNC:9205	7q21.3	0.1996	0.3113	0.3617	0.2671	-0.03575	-0.2724	0.5419	0.2994	0.377
PON3	PON3	paraoxonase 3	HGNC:9206	7q21.3	-0.06029	0.1444	-0.06824	-0.4383	0.1713	0.01594	0.6322	-0.1061	0.07428
POPDC2	POPDC2	popeye domain containing 2	HGNC:17648	3q13.33	0.5688	0.2723	0.5832	0.1021	-0.2327	0.008806	0.9796	0.7968	0.5382
POU2F1	POU2F1	POU class 2 homeobox 1	HGNC:9212	1q24.2	0.8562	0.1773	0.1519	0.2148	0.0188	-0.07306	0.5595	0.1184	0.2374
POU4F1	POU4F1	POU class 4 homeobox 1	HGNC:9218	13q31.1	0.5749	0.3132	-0.1479	0.2225	0.02314	-0.3396	0.7149	0.1591	-0.09331
POU6F1	POU6F1	POU class 6 homeobox 1	HGNC:9224	12q13.13	1.5428	1.0656	1.05	0.6112	-0.3641	0.09807	0.9137	0.815	0.1166
PPAP2B	PPAP2B	phosphatidic acid phosphatase type 2B	HGNC:9229	1p32.2	0.1756	0.1494	0.1339	0.2989	-0.1721	-0.1731	0.08659	0.1519	-0.02441
PPARD	PPARD	peroxisome proliferator-activated receptor delta	HGNC:9235	6p21.2	-0.3709	-0.3382	-0.2477	0.3576	0.6338	0.4914	0.6179	0.4584	0.2098
PPARG	PPARG	peroxisome proliferator-activated receptor gamma	HGNC:9236	3p25	-0.7231	-1.1149	-1.0495	-0.4839	-0.6976	-0.7084	-0.8636	-0.9352	-0.7353
PPBP	PPBP	pro-platelet basic protein (chemokine (C-X-C motif) ligand 7)	HGNC:9240	4q12-q13	0.7159	0.2774	0.5412	0.4484	0.05991	0.2176	0.5274	0.4937	0.2294
PPEF1	PPEF1	protein phosphatase, EF-hand calcium binding domain 1	HGNC:9243	Xp22	1.3049	0.9345	1.2547	0.2181	0.06659	0.2829	-0.2262	0.3266	0.6292
PPEF2	PPEF2	protein phosphatase, EF-hand calcium binding domain 2	HGNC:9244	4q21.1	0.06023	0.4725	0.4919	0.004032	0.1124	0.378	0.2946	0.36	1.2687
PPID	PPID	peptidylprolyl isomerase D	HGNC:9257	4q31.3	-0.806	-0.6949	-0.6802	0.1363	0.2367	0.1637	0.02038	-0.5463	-0.3012
PPIF	PPIF	peptidylprolyl isomerase F	HGNC:9259	10q22-q23	0.0161	0.1028	0.02004	-0.08129	-0.5898	-0.1069	0.0235	-0.4387	-0.6188
PPIG	PPIG	peptidylprolyl isomerase G (cyclophilin G)	HGNC:14650	2q31.1	0.6435	0.492	0.7838	-0.9615	-0.2699	-0.6102	0.5143	0.3808	-0.1116
PPIL2	PPIL2	peptidylprolyl isomerase (cyclophilin)-like 2	HGNC:9261	22q11.21	-0.5476	-0.6656	-1.2565	0.5296	0.343	0.3037	-1.0285	-0.666	-0.7699
PPM1F	PPM1F	protein phosphatase, Mg2+/Mn2+ dependent, 1F	HGNC:19388	22q11.22	0.07933	0.155	0.3278	0.3687	0.03796	0.3449	0.6122	0.1414	-0.9052
PPP1CA	PPP1CA	protein phosphatase 1, catalytic subunit, alpha isozyme	HGNC:9281	11q13	-0.1839	-0.1416	-0.1764	-0.4337	0.04787	-0.04675	-0.3128	0.1521	0.1477
PPP1R10	PPP1R10	protein phosphatase 1, regulatory subunit 10	HGNC:9284	6p21.3	-0.4528	-0.6185	0.1656	0.3975	0.347	0.9789	-0.8804	-0.2474	-1.1424
PPP1R12A	PPP1R12A	protein phosphatase 1, regulatory subunit 12A	HGNC:7618	12q15-q21	-0.7073	0.2025	-0.06373	0.01071	0.02235	-0.2423	0.02401	-0.1706	-1.2502
PPP1R12B	PPP1R12B	protein phosphatase 1, regulatory subunit 12B	HGNC:7619	1q32.1	0.1111	-0.1919	-0.2199	-0.4862	0.04181	-0.311	-0.09354	-0.1302	0.5228
PPP1R7	PPP1R7	protein phosphatase 1, regulatory subunit 7	HGNC:9295	2q37.3	-0.4329	0.1327	-0.1506	-0.1891	-0.01625	0.1256	0.2648	0.3465	-0.4801
PPP1R8	PPP1R8	protein phosphatase 1, regulatory subunit 8	HGNC:9296	1p35.3	0.316	0.8266	0.2957	0.2163	0.1338	0.3516	0.08538	-0.3752	-0.9876
PPP2CA	PPP2CA	protein phosphatase 2, catalytic subunit, alpha isozyme	HGNC:9299	5q31.1	0.9417	0.734	0.8447	-0.5177	-0.6759	-0.6043	0.6793	0.4874	0.6614
PPP2CB	PPP2CB	protein phosphatase 2, catalytic subunit, beta isozyme	HGNC:9300	8p12	0.9587	0.5378	1.1292	-0.7789	-0.2162	-0.1087	0.3673	0.7605	0.5915
PPP2R1A	PPP2R1A	protein phosphatase 2, regulatory subunit A, alpha	HGNC:9302	19q13	0.04864	-0.135	-0.1297	0.06048	0.3235	-0.1376	0.09794	-0.3023	-1.3595
PPP2R2B	PPP2R2B	protein phosphatase 2, regulatory subunit B, beta	HGNC:9305	5q32	0.8009	0.3239	0.2558	0.07516	0.1516	0.3196	-0.2851	0.3448	0.5406
PPP2R3A	PPP2R3A	protein phosphatase 2, regulatory subunit B'', alpha	HGNC:9307	3q22.2-q22.3	0.04102	-0.2857	-0.2553	-0.5722	-0.149	-0.2999	-0.6669	-0.5604	0.896
PPP2R5A	PPP2R5A	protein phosphatase 2, regulatory subunit B', alpha	HGNC:9309	1q32.2-q32.3	-1.7462	-0.7976	-1.004	-0.1446	-0.3515	-0.9499	-0.5585	-0.4591	-1.2428
PPP2R5C	PPP2R5C	protein phosphatase 2, regulatory subunit B', gamma	HGNC:9311	14q32.31	-0.3215	-0.3176	-0.3092	-0.02251	-0.21	-0.1582	-0.459	-0.5703	-0.7756
PPP2R5E	PPP2R5E	protein phosphatase 2, regulatory subunit B', epsilon isoform	HGNC:9313	14q23.2	-0.5622	-0.3578	-0.6387	-0.5209	-0.327	-0.2646	-0.7552	-0.2341	-1.5187
PPP3CA	PPP3CA	protein phosphatase 3, catalytic subunit, alpha isozyme	HGNC:9314	4q24	0.04812	-0.0335	-0.1156	-0.3628	-0.03062	0.09258	-0.6617	0.1175	0.5701
PPP3CB	PPP3CB	protein phosphatase 3, catalytic subunit, beta isozyme	HGNC:9315	10q22.2	-0.7217	-0.8025	-0.795	-0.6168	0.0561	-0.07553	-0.5892	-0.598	-0.9888
PPP4R1	PPP4R1	protein phosphatase 4, regulatory subunit 1	HGNC:9320	18p11.22	-1.3284	-1.0667	-1.1131	-0.2373	-0.2307	-0.07323	-0.4924	-0.6919	-1.3069
PPP5C	PPP5C	protein phosphatase 5, catalytic subunit	HGNC:9322	19q13.3	-1.6458	-1.7761	-1.1835	-0.1181	-0.5795	-0.1262	-0.6618	-1.3059	-1.7487
PPP6C	PPP6C	protein phosphatase 6, catalytic subunit	HGNC:9323	9q33.3	1.0047	0.7589	0.8413	0.9059	0.2246	0.7587	0.6267	0.09839	-0.2717
PPT2	PPT2	palmitoyl-protein thioesterase 2	HGNC:9326	6p21.3	-0.8942	-0.6457	-0.5901	0.09108	-0.03204	-0.192	-0.5843	-0.4811	-0.4831
PPY	PPY	pancreatic polypeptide	HGNC:9327	17q21.31	0.2299	-0.0345	-0.03786	-0.1776	0.1082	0.03583	-0.08308	0.8126	-0.1028
PRCC	PRCC	papillary renal cell carcinoma (translocation-associated)	HGNC:9343	1q21.1	0.8063	0.4	1.0707	-0.5058	-0.2791	-0.1138	0.7847	-0.06523	0.09691
PRDM2	PRDM2	PR domain containing 2, with ZNF domain	HGNC:9347	1p36	1.1215	0.4043	1.2632	-0.2368	-0.4044	-0.1144	1.1934	0.957	1.3812
PRDX1	PRDX1	peroxiredoxin 1	HGNC:9352	1p34.1	-0.1022	0.52	0.4402	-0.1621	-0.09419	-0.2052	0.322	0.3343	0.1066
PRDX2	PRDX2	peroxiredoxin 2	HGNC:9353	19p13.2	0.9658	1.3316	1.2789	-0.3461	-0.2399	-0.1301	1.2655	1.1257	1.3141
PRDX3	PRDX3	peroxiredoxin 3	HGNC:9354	10q25-q26	0.5468	0.3122	0.2722	-1.3685	-0.7408	-1.3759	-0.1258	0.09978	0.1684
PRDX4	PRDX4	peroxiredoxin 4	HGNC:17169	Xp22.11	0.8721	0.5927	0.8981	-0.4202	-0.09143	-0.4242	0.8905	0.7059	0.8846
PRH1	PRH1	proline-rich protein HaeIII subfamily 1	HGNC:9366	12p13.2	-0.1298	-0.1539	-0.3957	0.07007	-0.4309	-0.3799	0.3462	0.01101	-0.01431
PRIM1	PRIM1	primase, DNA, polypeptide 1 (49kDa)	HGNC:9369	12q13.3	-1.3289	-0.6427	-0.9125	-1.0099	-0.3925	-0.2721	-0.6531	-0.8724	0.3072
PRKAB2	PRKAB2	protein kinase, AMP-activated, beta 2 non-catalytic subunit	HGNC:9379	1q21.2	-0.5787	0.03487	-0.2277	-1.7562	0.04763	-0.05796	-0.7421	-0.3047	1.2193
PRKACB	PRKACB	protein kinase, cAMP-dependent, catalytic, beta	HGNC:9381	1p36.1	0.03495	-0.01998	-0.1013	-0.1468	-0.5356	0.0649	0.2632	0.2799	0.06722
PRKAR1A	PRKAR1A	protein kinase, cAMP-dependent, regulatory, type I, alpha	HGNC:9388	17q24.2	0.307	0.2022	0.2609	-0.3467	-0.2789	-0.1007	0.5815	0.7349	0.782
PRKAR2B	PRKAR2B	protein kinase, cAMP-dependent, regulatory, type II, beta	HGNC:9392	7q22.3	0.209	0.3956	0.4412	0.2146	-0.2706	-0.002707	0.2957	0.71	0.8358
PRKCA	PRKCA	protein kinase C, alpha	HGNC:9393	17q22-q24	-0.7826	-0.7207	-0.3079	0.1525	0.6396	0.1967	-0.01955	-0.2299	-0.3483
PRKCD	PRKCD	protein kinase C, delta	HGNC:9399	3p21.31	-0.9315	-0.4864	-1.1801	0.2274	-0.4458	-0.1642	-0.7486	-1.0631	-1.0263
PRKCH	PRKCH	protein kinase C, eta	HGNC:9403	14q23.1	0.6865	0.3252	1.0651	-0.1378	-0.7293	-0.295	0.941	0.3923	-0.3598
PRKCI	PRKCI	protein kinase C, iota	HGNC:9404	3q26.3	-0.1202	-0.2223	-0.4135	0.2378	1.9963	-0.2702	-0.07586	-0.1483	-0.2837
PRKCQ	PRKCQ	protein kinase C, theta	HGNC:9410	10p15	1.4334	0.9884	-0.1022	0.1581	0.225	0.1146	-0.04587	0.09343	0.1766
PRKCSH	PRKCSH	protein kinase C substrate 80K-H	HGNC:9411	19p13.2	0.2929	0.02656	-0.118	-0.02146	-0.7091	-0.5676	1.2644	1.1454	0.9189
PRKRIR	PRKRIR	protein-kinase, interferon-inducible double stranded RNA dependent inhibitor, repressor of (P58 repressor)	HGNC:9440	11q13.5	-0.1974	-0.5547	-0.1704	-0.4585	-0.271	-0.2434	-0.183	-0.3234	0.02829
PRKY	PRKY	protein kinase, Y-linked, pseudogene	HGNC:9444	Yp11.2	-0.8142	0.008115	-0.2738	-0.04823	-0.3504	0.322	0.1139	0.07322	-0.5038
PRL	PRL	prolactin	HGNC:9445	6p22.3	1.1342	0.7214	0.7082	0.19	0.04665	0.4684	0.308	0.06344	0.471
PRLR	PRLR	prolactin receptor	HGNC:9446	5p14-p13	0.1938	0.3054	-0.2669	-0.5019	0.1065	-0.07608	0.4427	0.1102	0.932
PRNP	PRNP	prion protein	HGNC:9449	20p13	0.1425	-0.2743	0.1233	-0.7411	0.1949	-0.8174	-0.8415	-1.0223	-0.7292
PROCR	PROCR	protein C receptor, endothelial	HGNC:9452	20q11.2	0.138	-0.03443	-0.1718	-0.797	-0.5146	-0.4656	0.2574	0.3772	1.1516
PRODH	PRODH	proline dehydrogenase (oxidase) 1	HGNC:9453	22q11.2	0.7949	0.6409	0.4752	0.06269	-0.05921	-0.02384	0.3241	0.3677	1.3897
PROS1	PROS1	protein S (alpha)	HGNC:9456	3q11.1	-0.1209	0.02879	0.1607	-0.258	0.09412	-0.05624	0.1768	0.179	0.1987
PROZ	PROZ	protein Z, vitamin K-dependent plasma glycoprotein	HGNC:9460	13q34	-0.1634	0.0657	-0.2219	-0.06327	0.3385	-0.04949	0.2263	0.01892	0.0848
PRPF4	PRPF4	pre-mRNA processing factor 4	HGNC:17349	9q31-q33	-1.3069	0.05626	-0.6114	-0.3323	-0.3801	-0.08078	-0.9559	-0.7025	-1.6773
PRPF8	PRPF8	pre-mRNA processing factor 8	HGNC:17340	17p13.3	-0.7684	-0.7069	-0.7225	-0.4746	-0.5435	-0.6262	-0.03009	-0.3185	-0.5965
PRPS2	PRPS2	phosphoribosyl pyrophosphate synthetase 2	HGNC:9465	Xp22.2	-0.4074	-0.1986	0.07945	-0.4551	-0.1029	-0.143	0.2108	-0.2312	-0.3616
PRPSAP1	PRPSAP1	phosphoribosyl pyrophosphate synthetase-associated protein 1	HGNC:9466	17q24-q25	-1.2477	-1.0374	-1.473	-0.5958	-0.05823	-0.7727	-0.653	-1.1016	-0.8862
PRR3	PRR3	proline rich 3	HGNC:21149	6p21.32	-0.7408	-0.7397	-0.3621	-0.0147	2.8293	0.4958	-0.1392	-0.212	-0.8789
PRRG1	PRRG1	proline rich Gla (G-carboxyglutamic acid) 1	HGNC:9469	Xp21.1	0.3133	-0.01985	0.4581	-0.2596	-0.2002	-0.3574	-0.03549	0.1955	-0.3364
PRRG2	PRRG2	proline rich Gla (G-carboxyglutamic acid) 2	HGNC:9470	19q13.33	0.6448	0.2771	0.3618	0.7689	0.07337	0.5076	0.6144	0.2222	-0.7405
PRSS8	PRSS8	protease, serine, 8	HGNC:9491	16p11.2	-1.9599	-1.6467	-1.5022	0.2241	0.125	0.4862	-1.5861	-1.7206	-1.8871
PSEN1	PSEN1	presenilin 1	HGNC:9508	14q24.3	-0.9178	-0.3504	-0.5248	-0.1295	-0.1688	0.1582	-0.3057	-0.8368	-0.9759
PSMA1	PSMA1	proteasome (prosome, macropain) subunit, alpha type, 1	HGNC:9530	11p15.1	-0.0465	0.3654	0.0205	0.1966	0.04633	-0.3752	-0.06552	-0.831	-1.1353
PSMA2	PSMA2	proteasome (prosome, macropain) subunit, alpha type, 2	HGNC:9531	7p13	-0.2328	-0.09291	-0.4258	-1.1112	-0.764	-0.2907	0.09648	0.01986	0.9515
PSMA5	PSMA5	proteasome (prosome, macropain) subunit, alpha type, 5	HGNC:9534	1p13	-1.7758	-1.7227	-1.9117	-0.5	-0.3073	-0.4215	-1.2116	-1.6147	-1.7774
PSMA6	PSMA6	proteasome (prosome, macropain) subunit, alpha type, 6	HGNC:9535	14q13	-0.8064	-0.6877	-0.4404	-0.7476	0.5826	-0.2029	-1.2568	-0.966	-1.2951
PSMA7	PSMA7	proteasome (prosome, macropain) subunit, alpha type, 7	HGNC:9536	20q13.33	-0.2812	-0.2647	-0.08466	-0.1383	-0.01373	-0.1539	-0.4981	-0.6586	0.095
PSMB3	PSMB3	proteasome (prosome, macropain) subunit, beta type, 3	HGNC:9540	17q12	0.0254	-0.1058	0.2019	-0.01371	0.03094	-0.4183	-0.05693	0.03362	0.3892
PSMB5	PSMB5	proteasome (prosome, macropain) subunit, beta type, 5	HGNC:9542	14q11.2	-0.7989	-1.0194	-0.5829	-1.1167	-0.7266	-0.3277	-0.7831	-0.3763	0.2826
PSMB6	PSMB6	proteasome (prosome, macropain) subunit, beta type, 6	HGNC:9543	17p13	-0.102	0.3559	-0.2775	1.1351	0.2148	0.213	-0.1836	-0.4118	-0.5587
PSMB7	PSMB7	proteasome (prosome, macropain) subunit, beta type, 7	HGNC:9544	9q34.11-q34.12	-0.4134	-0.6918	-0.2229	-0.06866	-0.6259	-0.0988	-0.8599	-0.6916	-1.3204
PSMB8	PSMB8	proteasome (prosome, macropain) subunit, beta type, 8	HGNC:9545	6p21.3	0.3301	-0.4036	0.1706	-0.1535	-0.2015	-0.101	-0.2609	-0.3045	0.547
PSMB9	PSMB9	proteasome (prosome, macropain) subunit, beta type, 9	HGNC:9546	6p21.3	-0.8049	-0.6759	-0.5351	0.02154	-0.2816	0.08923	-0.3012	-0.7253	-0.6109
PSMC2	PSMC2	proteasome (prosome, macropain) 26S subunit, ATPase, 2	HGNC:9548	7q22.1-q22.3	0.7354	0.5891	0.3467	-0.4397	-0.3217	-0.7187	-0.3404	0.137	0.775
PSMC4	PSMC4	proteasome (prosome, macropain) 26S subunit, ATPase, 4	HGNC:9551	19q13.11-q13.13	0.1579	-0.02027	-0.297	0.4663	-0.1732	-0.2266	-0.3657	-0.6189	-0.6199
PSMC6	PSMC6	proteasome (prosome, macropain) 26S subunit, ATPase, 6	HGNC:9553	14q22.1	-0.1347	0.173	-0.6126	-0.2671	0.2424	-0.5778	-0.2235	-1.0035	-0.7914
PSMD12	PSMD12	proteasome (prosome, macropain) 26S subunit, non-ATPase, 12	HGNC:9557	17q24.3	0.2945	-0.2337	0.8585	-0.2054	-0.6763	-0.8092	0.938	0.04842	-0.3172
PSMD14	PSMD14	proteasome (prosome, macropain) 26S subunit, non-ATPase, 14	HGNC:16889	2q14.3	0.1774	0.2761	0.4216	-0.7024	-0.1445	0.1231	0.1374	0.3666	0.4858
PSMD2	PSMD2	proteasome (prosome, macropain) 26S subunit, non-ATPase, 2	HGNC:9559	3q27.3	0.8158	0.6383	0.8584	0.1276	-0.338	0.03985	0.9035	0.7855	0.001741
PSMD3	PSMD3	proteasome (prosome, macropain) 26S subunit, non-ATPase, 3	HGNC:9560	17q21.2	-0.7635	-0.4987	-0.3109	-0.1004	-0.4138	0.03123	-0.4021	-0.524	-0.8693
PSMD5	PSMD5	proteasome (prosome, macropain) 26S subunit, non-ATPase, 5	HGNC:9563	9q34.11	-0.5403	-0.2214	-0.5243	0.005103	0.4922	-0.3934	0.3695	0.2117	-0.1825
PSMD8	PSMD8	proteasome (prosome, macropain) 26S subunit, non-ATPase, 8	HGNC:9566	19q13.2	-0.7453	-0.7266	-0.5196	-0.6931	-0.5174	-0.3241	-0.6921	-0.6644	-0.8011
PSMD9	PSMD9	proteasome (prosome, macropain) 26S subunit, non-ATPase, 9	HGNC:9567	12q24.31-q24.32	-0.0345	0.2065	0.2872	-0.3651	-0.1561	-0.1803	0.3889	0.2192	-0.3725
PSME1	PSME1	proteasome (prosome, macropain) activator subunit 1 (PA28 alpha)	HGNC:9568	14q11.2	0.8551	0.1308	0.7111	-0.09113	-0.1184	0.1285	-1.2362	0.1395	-0.2888
PSME2	PSME2	proteasome (prosome, macropain) activator subunit 2 (PA28 beta)	HGNC:9569	14q11.2	-0.1352	-0.407	0.248	0.1231	0.2854	-0.2264	0.5266	0.4394	0.3691
PSME3	PSME3	proteasome (prosome, macropain) activator subunit 3 (PA28 gamma; Ki)	HGNC:9570	17q12-q21	-0.975	-0.807	-1.1704	-0.1337	0.0494	0.1648	-0.8435	-0.6179	-0.6148
PSME4	PSME4	proteasome (prosome, macropain) activator subunit 4	HGNC:20635	2p16.1	-0.006764	0.118	0.445	0.6393	-0.4295	-0.2139	0.2394	0.02476	0.6072
PTBP1	PTBP1	polypyrimidine tract binding protein 1	HGNC:9583	19p13.3	-0.5522	-0.498	-0.5477	-0.3004	-0.462	-0.2202	-1.356	-1.2249	-1.3967
PTDSS1	PTDSS1	phosphatidylserine synthase 1	HGNC:9587	8q22	0.009084	0.008112	-0.2398	-0.2154	-0.03277	-0.07731	0.5693	0.07428	-1.245
PTEN	PTEN	phosphatase and tensin homolog	HGNC:9588	10q23	-0.2734	-0.004317	-0.9179	-0.6459	0.3026	-0.0973	-0.1735	-0.1113	0.5488
PTGER4	PTGER4	prostaglandin E receptor 4 (subtype EP4)	HGNC:9596	5p13.1	-0.04653	-0.23	-0.05631	-0.373	0.1254	-0.1553	-0.07401	-0.6347	0.05088
PTGS2	PTGS2	prostaglandin-endoperoxide synthase 2 (prostaglandin G/H synthase and cyclooxygenase)	HGNC:9605	1q25.2-q25.3	-1.1417	-0.6496	-1.0113	-0.7395	-0.4125	-0.2321	-0.331	-0.3354	-0.3567
PTK2	PTK2	protein tyrosine kinase 2	HGNC:9611	8q24.3	-0.7033	-0.4919	-0.4879	-0.06522	-0.201	-0.1669	-0.1051	-0.488	-0.2876
PTMS	PTMS	parathymosin	HGNC:9629	12p13	0.06835	-0.1361	-0.299	-0.286	-0.1412	-0.1059	-0.4648	0.3252	0.6334
PTOV1	PTOV1	prostate tumor overexpressed 1	HGNC:9632	19q13.33	0.9975	1.0016	0.8243	1.2216	0.6792	0.9299	1.1853	1.141	0.828
PTP4A1	PTP4A1	protein tyrosine phosphatase type IVA, member 1	HGNC:9634	6q12	-1.035	-0.9737	-0.6826	-0.1739	-0.6343	-0.2233	-0.4709	-0.6673	-1.4526
PTPN11	PTPN11	protein tyrosine phosphatase, non-receptor type 11	HGNC:9644	12q24.1	-0.4965	-0.4992	-0.4063	-0.1063	-0.276	-0.2527	-0.06871	-0.2732	-1.0393
PTPN12	PTPN12	protein tyrosine phosphatase, non-receptor type 12	HGNC:9645	7q11.23	0.4347	0.2134	0.6588	0.3511	-0.5852	-0.03739	0.2187	-0.3275	-0.9037
PTPN2	PTPN2	protein tyrosine phosphatase, non-receptor type 2	HGNC:9650	18p11.3-p11.2	-1.1266	-0.4036	-0.68	-0.0827	-0.4182	0.1972	-0.3366	-0.6465	-0.7393
PTPN3	PTPN3	protein tyrosine phosphatase, non-receptor type 3	HGNC:9655	9q31	-1.4445	-1.0569	-0.5713	0.141	0.1217	0.4065	-1.0089	-1.2296	-0.7948
PTPN7	PTPN7	protein tyrosine phosphatase, non-receptor type 7	HGNC:9659	1q32.1	-0.9176	-1.0001	0.406	-0.6959	-0.4193	0.1174	-0.5726	-0.6061	0.5411
PTPN9	PTPN9	protein tyrosine phosphatase, non-receptor type 9	HGNC:9661	15q23	-0.7419	0.698	-0.5394	0.1687	0.224	-0.003926	-0.6459	-0.8632	-1.2976
PTPRB	PTPRB	protein tyrosine phosphatase, receptor type, B	HGNC:9665	12q15-q21	-0.9142	-0.5525	-0.3891	-0.6336	-0.6048	0.1638	-1.48	0.01847	-0.3965
PTPRCAP	PTPRCAP	protein tyrosine phosphatase, receptor type, C-associated protein	HGNC:9667	11q13.2	-0.2959	-0.07159	-0.5202	0.2382	-0.08146	0.1714	-0.7607	-0.665	-1.7453
PTPRD	PTPRD	protein tyrosine phosphatase, receptor type, D	HGNC:9668	9p24.1-p23	0.6404	0.1711	0.5716	0.3355	-0.2828	0.3214	1.3061	1.3774	0.2601
PTPRF	PTPRF	protein tyrosine phosphatase, receptor type, F	HGNC:9670	1p34	-0.3831	-0.08827	0.09711	0.1007	0.2	0.342	-0.008868	-0.3559	0.06848
PTPRJ	PTPRJ	protein tyrosine phosphatase, receptor type, J	HGNC:9673	11p11.2	-0.6293	-0.4872	0.1717	0.5013	0.06541	-0.07479	0.2741	-0.2053	-1.1166
PTPRK	PTPRK	protein tyrosine phosphatase, receptor type, K	HGNC:9674	6q22.2-q22.3	-2.0071	-0.8256	-1.5769	-0.9051	-0.2094	-0.2211	-1.104	-0.9553	-1.2829
PTPRM	PTPRM	protein tyrosine phosphatase, receptor type, M	HGNC:9675	18p11.2	0.8133	0.279	0.7807	0.03535	0.06077	0.4178	-0.259	-0.1614	0.162
PTPRS	PTPRS	protein tyrosine phosphatase, receptor type, S	HGNC:9681	19p13.3	-0.2821	-0.507	1.0066	-1.1921	0.02684	0.1143	-0.638	-0.03326	0.238
PTPRZ1	PTPRZ1	protein tyrosine phosphatase, receptor-type, Z polypeptide 1	HGNC:9685	7q31.3	0.4107	0.2732	0.4936	0.2284	0.1447	-0.3711	-0.9708	0.5978	0.5496
PTS	PTS	6-pyruvoyltetrahydropterin synthase	HGNC:9689	11q22.3	-0.4217	-0.3398	-0.09064	0.3773	0.1239	0.3891	0.4976	-0.1985	-0.4781
PTTG1	PTTG1	pituitary tumor-transforming 1	HGNC:9690	5q35.1	-1.1967	-1.0546	-0.2791	-0.3166	0.03242	0.2091	0.1736	-0.4578	-0.7573
PTTG1IP	PTTG1IP	pituitary tumor-transforming 1 interacting protein	HGNC:13524	21q22.3	-0.06485	-0.2909	0.1179	-0.5284	-0.4759	-0.6028	0.1752	0.07036	-0.1688
PUM2	PUM2	pumilio RNA-binding family member 2	HGNC:14958	2p22-p21	-0.1968	-0.2819	0.4112	0.1902	-0.1259	-0.2764	0.3954	0.065	-0.4592
PURA	PURA	purine-rich element binding protein A	HGNC:9701	5q31	-0.1277	0.2835	-0.437	0.1464	0.07834	-0.1662	0.02672	0.05816	-0.8354
PWP1	PWP1	PWP1 homolog (S. cerevisiae)	HGNC:17015	12q23.3	-0.5448	-0.05746	-0.5537	0.08552	-0.03535	-0.04709	-0.5658	-0.4069	-1.3084
PYGB	PYGB	phosphorylase, glycogen; brain	HGNC:9723	20p11.21	-0.8483	-0.8242	-0.6724	-0.1965	-0.3072	-0.424	-0.9279	-1.088	-1.4517
PYGL	PYGL	phosphorylase, glycogen, liver	HGNC:9725	14q11.2-q24.3	1.1938	0.7108	0.6173	-0.0701	0.3069	0.01459	0.2385	0.3667	1.5539
PYGM	PYGM	phosphorylase, glycogen, muscle	HGNC:9726	11q12-q13.2	0.3897	0.199	0.1838	0.2239	0.1248	-0.2473	0.7108	0.2731	-0.2197
QDPR	QDPR	quinoid dihydropteridine reductase	HGNC:9752	4p15.31	-0.3334	-0.8086	-0.5133	0.0264	-0.612	-0.1864	0.4153	0.05676	-0.09591
QPCT	QPCT	glutaminyl-peptide cyclotransferase	HGNC:9753	2p22	0.02265	-0.0718	0.5462	0.326	-0.3279	0.07011	0.7521	0.2728	-0.07597
QPRT	QPRT	quinolinate phosphoribosyltransferase	HGNC:9755	16p11.2	-0.9621	-0.9906	-0.7009	0.08883	-0.2644	-0.06235	-0.4593	-0.277	-1.2503
RAB11A	RAB11A	RAB11A, member RAS oncogene family	HGNC:9760	15q22.31	-0.7692	-0.3894	-0.5273	0.5484	0.06665	0.2266	-0.4526	-0.8006	-1.0492
RAB13	RAB13	RAB13, member RAS oncogene family	HGNC:9762	1q21.2	-0.4675	-0.4658	-0.4529	0.2504	-0.07684	-0.4002	-0.4278	-0.5343	-1.573
RAB1A	RAB1A	RAB1A, member RAS oncogene family	HGNC:9758	2p14	-1.076	-0.7771	-1.3405	-0.4415	-0.1996	-0.02382	-0.709	-1.0647	-0.9279
RAB31	RAB31	RAB31, member RAS oncogene family	HGNC:9771	18p11.3	0.3005	-0.005537	0.2391	0.1818	-0.0885	-0.01592	0.3657	0.7097	0.1402
RAB32	RAB32	RAB32, member RAS oncogene family	HGNC:9772	6q24.2	0.0768	0.02321	-0.2266	-0.1205	0.05211	-0.02646	-0.2373	-0.4788	0.1606
RAB35	RAB35	RAB35, member RAS oncogene family	HGNC:9774	12q24	-0.6405	-0.1656	-0.4281	0.3743	0.003456	0.1289	-0.3231	-0.5903	-1.3887
RAB40B	RAB40B	RAB40B, member RAS oncogene family	HGNC:18284	17q25.3	0.2732	0.1877	0.0286	0.4159	0.03549	-0.03072	0.3333	-0.1736	-0.9895
RAB4A	RAB4A	RAB4A, member RAS oncogene family	HGNC:9781	1q42-q43	-0.5023	-0.4167	-0.1627	-0.8137	-0.09468	-0.5607	-0.1729	-0.3227	0.426
RAB5A	RAB5A	RAB5A, member RAS oncogene family	HGNC:9783	3p24-p22	-0.3783	-0.8332	-0.7292	0.01842	0.346	-0.06617	-0.4121	-0.9651	-0.2497
RAB5C	RAB5C	RAB5C, member RAS oncogene family	HGNC:9785	17q21.2	0.6839	0.4866	0.6694	-0.6459	-0.4358	-0.3582	0.7349	0.4573	0.083
RAB6A	RAB6A	RAB6A, member RAS oncogene family	HGNC:9786	11q13.3	-1.4886	-1.1469	-1.0663	-0.1861	-0.1844	0.06869	-0.6903	-0.9041	-0.2665
RAB6C	RAB6C	RAB6C, member RAS oncogene family	HGNC:16525	2q21.1	0.5198	0.02036	-0.01293	0.08973	-0.09637	-0.04975	1.4238	1.4749	0.6722
RAB9A	RAB9A	RAB9A, member RAS oncogene family	HGNC:9792	Xp22.2	-0.06993	0.1531	-0.049	0.4928	0.09331	0.004816	-0.2333	-0.04102	0.2201
RABEP1	RABEP1	rabaptin, RAB GTPase binding effector protein 1	HGNC:17677	17p13.2	0.5195	0.4873	-0.06434	0.2941	0.9348	0.1309	0.1149	0.2704	-0.3946
RABGGTB	RABGGTB	Rab geranylgeranyltransferase, beta subunit	HGNC:9796	1p31	-1.4439	-1.0518	-1.1285	0.5539	0.09921	0.4505	-0.6636	-1.3106	-1.1907
RABIF	RABIF	RAB interacting factor	HGNC:9797	1q32.1	-0.4683	-0.1495	-0.3759	0.1307	-0.05504	0.1905	-0.09335	-0.3406	-0.9245
RAC1	RAC1	ras-related C3 botulinum toxin substrate 1 (rho family, small GTP binding protein Rac1)	HGNC:9801	7p22	1.002	0.6543	0.2439	0.06565	-0.08731	-0.1836	0.947	0.7486	0.973
RAC2	RAC2	ras-related C3 botulinum toxin substrate 2 (rho family, small GTP binding protein Rac2)	HGNC:9802	22q13.1	-0.5879	-0.4502	-0.6161	0.09128	0.06084	-0.1381	-0.4027	-0.4026	-0.9394
RAD17	RAD17	RAD17 homolog (S. pombe)	HGNC:9807	5q13	-1.5297	-1.227	0.541	-0.4869	-0.18	0.7123	-0.9549	-0.5374	-0.4844
RAD21	RAD21	RAD21 homolog (S. pombe)	HGNC:9811	8q24.11	0.227	-0.3007	0.2442	-0.8231	-0.04064	-0.7547	-0.3402	-0.1859	-0.4004
RAD23B	RAD23B	RAD23 homolog B (S. cerevisiae)	HGNC:9813	9q31.2	0.137	-0.05808	-0.1013	-0.6956	0.04302	0.04444	-0.07213	-0.5047	-0.889
RAD50	RAD50	RAD50 homolog (S. cerevisiae)	HGNC:9816	5q23-q31	-0.4338	0.006742	-0.7248	0.04478	-0.08983	-0.06406	-0.4694	-0.6174	-0.8633
RAD51	RAD51	RAD51 recombinase	HGNC:9817	15q15.1	-0.8721	-0.7996	-0.3087	-1.1257	-0.9289	-0.8814	-0.6169	-0.1488	-1.1621
RAD51C	RAD51C	RAD51 paralog C	HGNC:9820	17q25.1	0.8174	0.7571	1.08	-0.4406	0.1591	0.1834	-0.01404	0.0121	0.8685
RAE1	RAE1	ribonucleic acid export 1	HGNC:9828	20q13.31	-0.3467	-0.4681	-0.1099	-0.2928	-0.6022	-0.2168	-0.4167	-0.8586	-0.7735
RAF1	RAF1	v-raf-1 murine leukemia viral oncogene homolog 1	HGNC:9829	3p25	0.07096	-0.1073	-0.03702	-0.2061	-0.026	-0.2783	-0.4616	-0.4331	-1.0442
RALB	RALB	v-ral simian leukemia viral oncogene homolog B	HGNC:9840	2q14.2	-0.1854	-0.6441	-0.287	-0.428	-0.1041	-0.1418	-0.5671	-0.5061	0.2795
RALGDS	RALGDS	ral guanine nucleotide dissociation stimulator	HGNC:9842	9q34.3	-0.6038	-0.3924	1.963	-0.3078	0.2909	0.3678	-1.1598	-0.2704	0.3431
RAN	RAN	RAN, member RAS oncogene family	HGNC:9846	12q24.33	-0.4934	-0.1409	-0.5147	-0.6199	-0.09791	-0.1149	-0.1951	-0.4237	-0.01352
RANGAP1	RANGAP1	Ran GTPase activating protein 1	HGNC:9854	22q13	-0.3594	-0.5267	-0.8103	0.0136	0.1256	0.02942	0.03448	-0.08865	0.1111
RAP1A	RAP1A	RAP1A, member of RAS oncogene family	HGNC:9855	1p13.3	-0.8974	-0.5643	-0.6358	-0.9802	-0.2856	-0.4251	-0.6375	-0.9342	0.0343
RAP1GDS1	RAP1GDS1	RAP1, GTP-GDP dissociation stimulator 1	HGNC:9859	4q23-q25	0.04783	-0.03429	-0.4679	0.01129	-0.1466	-0.4977	0.09531	-0.4705	-0.2573
RARA	RARA	retinoic acid receptor, alpha	HGNC:9864	17q21.1	0.106	0.03007	0.04413	0.02934	-0.1082	-0.03411	0.2017	0.2763	0.3154
RARG	RARG	retinoic acid receptor, gamma	HGNC:9866	12q13	-0.5118	-0.299	-0.5722	-0.01836	0.1948	-0.005287	-0.192	-0.4944	-0.1372
RARS	RARS	arginyl-tRNA synthetase	HGNC:9870	5q35.1	-0.9705	-0.7124	-0.6651	0.1663	-0.2281	0.06622	-0.6368	-0.6509	-1.2298
RASA1	RASA1	RAS p21 protein activator (GTPase activating protein) 1	HGNC:9871	5q13	-1.2121	-0.6168	-0.425	-0.03854	-0.2986	-0.3778	-0.3379	-0.4935	-0.6213
RB1CC1	RB1CC1	RB1-inducible coiled-coil 1	HGNC:15574	8q11	0.1645	0.2412	0.1966	0.1541	0.08435	-0.1057	0.1424	-0.2834	-0.6445
RBBP6	RBBP6	retinoblastoma binding protein 6	HGNC:9889	16p12.2	-0.2567	-0.235	-0.4709	0.6448	-0.08198	-0.03588	0.1366	0.5078	-0.06992
RBBP8	RBBP8	retinoblastoma binding protein 8	HGNC:9891	18q11.2	-1.3153	-0.6915	-1.0033	-1.0045	-0.2068	-0.0445	-0.4076	-0.1395	-0.3412
RBM10	RBM10	RNA binding motif protein 10	HGNC:9896	Xp11.3	-0.4061	-0.415	-0.3237	0.4338	-0.1414	-0.3041	-0.5	-0.6721	-0.6268
RBM3	RBM3	RNA binding motif (RNP1, RRM) protein 3	HGNC:9900	Xp11.2	-0.4058	-0.6993	-0.1729	-0.3937	-0.9378	-1.0336	0.2591	-0.3536	-1.3018
RBM4	RBM4	RNA binding motif protein 4	HGNC:9901	11q13	0.3186	0.1875	0.3361	-0.1801	-0.7836	-0.7226	1.0001	0.5165	-0.0797
RBM5	RBM5	RNA binding motif protein 5	HGNC:9902	3p21.3	1.2812	0.235	0.6354	0.6434	0.2101	0.1566	0.9003	0.3356	-1.4846
RBM6	RBM6	RNA binding motif protein 6	HGNC:9903	3p21.3	-0.4319	-0.3851	-0.6049	0.7585	0.372	0.9971	-0.4029	-0.6013	-1.0353
RBMS2	RBMS2	RNA binding motif, single stranded interacting protein 2	HGNC:9909	12q13.13	0.1925	0.2467	0.6373	-0.351	-0.8569	-0.2282	0.2338	-0.1422	-0.4868
RBMX	RBMX	RNA binding motif protein, X-linked	HGNC:9910	Xq26	-1.8456	-1.0327	-1.0161	-0.507	-0.689	-0.4019	-0.4434	-0.7416	-0.8639
RBPMS	RBPMS	RNA binding protein with multiple splicing	HGNC:19097	8p12	-1.0338	-0.6327	-0.816	0.168	-0.4161	-0.375	-0.44	-0.4479	-0.6493
RBX1	RBX1	ring-box 1, E3 ubiquitin protein ligase	HGNC:9928	22q13.2	0.2017	-0.3847	-0.5124	-0.03436	-0.1766	-0.2605	0.1638	0.2335	0.0859
RCN2	RCN2	reticulocalbin 2, EF-hand calcium binding domain	HGNC:9935	15q22.33-q24.1	0.9461	0.6678	0.2837	-0.06386	-0.2625	-0.1384	1.5081	1.4579	1.1123
RDH5	RDH5	retinol dehydrogenase 5 (11-cis/9-cis)	HGNC:9940	12q13-q14	0.5776	0.4609	0.8904	0.6421	-0.5345	0.05869	1.4512	1.3706	-0.5276
RDX	RDX	radixin	HGNC:9944	11q23	-0.3927	-0.48	-0.6343	-0.8242	-0.03284	-0.2534	0.134	0.2455	0.413
RECQL	RECQL	RecQ helicase-like	HGNC:9948	12p12.1	-0.8488	-0.9058	-0.4111	-0.2043	-0.3513	0.3993	-1.0294	-0.6021	-1.3121
REG1B	REG1B	regenerating islet-derived 1 beta	HGNC:9952	2p12	-0.117	-0.1248	-0.2082	-0.2479	-0.7985	-0.7914	0.5786	-0.07855	-0.4615
REL	REL	v-rel avian reticuloendotheliosis viral oncogene homolog	HGNC:9954	2p13-p12	0.04293	0.09882	-0.3056	0.313	-0.1961	0.1076	-0.5672	-0.7924	-0.8667
RELB	RELB	v-rel avian reticuloendotheliosis viral oncogene homolog B	HGNC:9956	19q13.32	-0.07763	-0.17	0.1103	0.1717	0.06076	-0.1095	0.4533	0.06	0.7444
RER1	RER1	retention in endoplasmic reticulum sorting receptor 1	HGNC:30309	1p36	-0.5838	-0.8363	-0.2672	-0.6002	-0.1305	-0.1126	-0.3158	-0.5727	-0.6653
REST	REST	RE1-silencing transcription factor	HGNC:9966	4q12	-0.8654	-0.3588	-0.7371	-0.5013	0.1863	0.1526	-0.8095	-0.9443	-0.4193
RET	RET	ret proto-oncogene	HGNC:9967	10q11.2	0.1503	0.2533	0.2591	0.04228	0.4347	0.07421	0.334	-0.1032	0.2839
RFC1	RFC1	replication factor C (activator 1) 1, 145kDa	HGNC:9969	4p14-p13	0.1653	-0.05515	0.1435	-0.02677	-0.1305	-0.1137	-0.0243	0.1536	-0.6145
RFC3	RFC3	replication factor C (activator 1) 3, 38kDa	HGNC:9971	13q13.2	-0.4706	-0.3677	-0.3613	-0.5816	-0.2478	-0.02647	-1.0514	-0.4422	0.2734
RFC5	RFC5	replication factor C (activator 1) 5, 36.5kDa	HGNC:9973	12q24.3	-0.348	-0.045	-0.07947	-0.1886	-0.2062	0.1808	-0.08885	-0.1384	-0.8199
RFX5	RFX5	regulatory factor X, 5 (influences HLA class II expression)	HGNC:9986	1q21	-0.09125	0.2183	-0.479	-0.03212	-0.1111	0.07339	-0.3579	-0.02688	-0.07953
RFXAP	RFXAP	regulatory factor X-associated protein	HGNC:9988	13q14	-0.114	-0.2764	0.8494	-0.5546	-0.2946	-0.1481	-0.9278	0.09124	0.5903
RGN	RGN	regucalcin	HGNC:9989	Xp11.3	1.4809	0.8636	1.0644	0.1328	0.1054	0.03989	0.3369	0.3118	1.0525
RGS10	RGS10	regulator of G-protein signaling 10	HGNC:9992	10q25	0.2835	0.8634	-0.09503	0.01925	0.06539	0.01058	0.08781	-0.3657	-1.1575
RGS16	RGS16	regulator of G-protein signaling 16	HGNC:9997	1q25-q31	0.5241	0.2806	0.4474	-0.2564	-0.05667	0.1127	-0.1119	0.09662	-0.05646
RGS5	RGS5	regulator of G-protein signaling 5	HGNC:10001	1q23.1	0.2716	0.004687	0.1289	0.1103	-0.04634	0.2821	0.6647	0.934	0.209
RHAG	RHAG	Rh-associated glycoprotein	HGNC:10006	6p12.3	-0.6399	-0.7469	-0.2678	-0.2503	-0.5007	-0.3274	0.08142	-0.8731	-0.9183
RIN1	RIN1	Ras and Rab interactor 1	HGNC:18749	11q13.2	-0.368	-0.269	-0.2962	0.3966	0.1061	0.06457	-0.8122	-0.2087	-0.9138
RING1	RING1	ring finger protein 1	HGNC:10018	6p21.3	-1.4386	-0.8179	-1.0207	0.09248	-0.5725	-0.1945	-0.3378	-0.3395	1.0944
RIOK3	RIOK3	RIO kinase 3	HGNC:11451	18q11.2	2.2528	1.5032	2.131	0.1896	0.1534	0.09035	-0.7871	2.2145	2.7547
RIPK1	RIPK1	receptor (TNFRSF)-interacting serine-threonine kinase 1	HGNC:10019	6p25.2	-0.3816	-0.1796	-0.4395	0.3128	-0.1823	0.1016	-0.19	-0.5424	-0.1784
RIPK3	RIPK3	receptor-interacting serine-threonine kinase 3	HGNC:10021	14q12	-1.1008	-0.02744	-0.0789	0.5034	0.4348	0.3592	0.04688	-0.6302	-0.7939
RIT1	RIT1	Ras-like without CAAX 1	HGNC:10023	1q21.2	0.9732	1.0736	0.9606	-0.03411	0.6224	0.4831	0.6456	0.9507	1.2775
RNASE4	RNASE4	ribonuclease, RNase A family, 4	HGNC:10047	14q11	1.3664	0.9815	0.6773	0.08887	0.581	0.7287	-0.6261	1.039	0.6679
RNASE6	RNASE6	ribonuclease, RNase A family, k6	HGNC:10048	14q11	1.5166	0.7906	0.5649	0.2711	0.05875	0.3213	0.2662	0.3177	0.347
RNASET2	RNASET2	ribonuclease T2	HGNC:21686	6q27	-0.4035	-0.5027	-0.5645	0.1238	0.3086	0.1313	0.317	-0.05317	0.03951
RNF10	RNF10	ring finger protein 10	HGNC:10055	12q23-q24	-0.7374	-1.0182	-0.7301	-0.2944	0.1666	-0.2956	-0.5292	-0.2684	-0.02107
RNF103	RNF103	ring finger protein 103	HGNC:12859	2p11.2	0.3936	0.1756	0.5067	-0.05607	-0.01569	-0.1176	0.5648	0.1043	0.2801
RNF24	RNF24	ring finger protein 24	HGNC:13779	20p13	1.5865	0.7385	0.9365	0.3683	-0.09933	0.3662	2.2608	1.9352	0.7343
RNF4	RNF4	ring finger protein 4	HGNC:10067	4p16.3	0.575	0.05968	0.845	0.003655	-0.6965	-0.05075	0.7695	0.07499	-1.034
RNF5	RNF5	ring finger protein 5, E3 ubiquitin protein ligase	HGNC:10068	6p21.31	0.7453	0.5894	-0.3326	0.2775	-0.1418	0.2116	0.8855	0.3574	-0.3853
RNF6	RNF6	ring finger protein (C3H2C3 type) 6	HGNC:10069	13q12.2	-0.4708	-0.4187	-0.4847	-0.3117	-0.1028	-0.1555	-0.6267	-0.5694	-1.2979
RNF7	RNF7	ring finger protein 7	HGNC:10070	3q22-q24	-0.7015	-0.3166	-0.2516	-0.5773	-0.01753	-0.4334	-0.4447	-0.01006	-0.2807
RNPEP	RNPEP	arginyl aminopeptidase (aminopeptidase B)	HGNC:10078	1q32	0.2983	-0.05607	0.1641	-5.049e-06	0.08104	-0.08265	0.2816	0.6473	0.6764
RNPS1	RNPS1	RNA binding protein S1, serine-rich domain	HGNC:10080	16p13.3	-0.08914	-0.04514	-0.4288	-0.2759	-0.03424	-0.2931	-0.5617	-0.4589	-0.1253
ROBO1	ROBO1	roundabout, axon guidance receptor, homolog 1 (Drosophila)	HGNC:10249	3p12.3	0.6923	0.487	0.7403	-0.1311	-0.111	0.1534	0.105	0.1075	0.8524
ROCK1	ROCK1	Rho-associated, coiled-coil containing protein kinase 1	HGNC:10251	18q11.2	-0.6887	-0.4008	0.01802	0.09461	-0.1414	0.7442	-0.165	-0.0726	-0.2956
RPA3	RPA3	replication protein A3, 14kDa	HGNC:10291	7p21.3	0.1982	0.6437	-0.07465	-0.5352	0.05318	-0.781	-0.4184	-0.5299	-0.745
RPE	RPE	ribulose-5-phosphate-3-epimerase	HGNC:10293	2q32-q33.3	-0.6679	-0.4295	-0.4818	0.1218	-0.2658	-0.1094	0.5581	-0.1122	-0.5786
RPL10A	RPL10A	ribosomal protein L10a	HGNC:10299	6p21.31	-0.5239	-0.2269	-0.2906	-0.1809	-0.0404	-0.1792	0.1459	0.3035	-0.3156
RPL11	RPL11	ribosomal protein L11	HGNC:10301	1p36.1-p35	-0.3468	-0.4393	-0.5596	-0.2727	0.02339	-0.1355	-0.7364	-0.3636	-0.3632
RPL13A	RPL13A	ribosomal protein L13a	HGNC:10304	19q13.3	-0.6835	-0.3496	-0.6786	-0.7181	-0.2124	-0.4617	-0.7092	-0.6224	-0.9884
RPL15	RPL15	ribosomal protein L15	HGNC:10306	3p24.1	-1.0581	-0.1315	-0.1247	0.6416	0.5589	0.413	-0.08671	0.05527	-0.304
RPL18	RPL18	ribosomal protein L18	HGNC:10310	19q13	-0.1022	-0.4275	-0.5653	0.1215	0.2404	0.2115	-1.0112	-1.3734	-1.0575
RPL27A	RPL27A	ribosomal protein L27a	HGNC:10329	11p15	0.3913	0.2518	0.2103	0.1841	0.3311	0.6296	0.07734	0.5791	0.7952
RPL28	RPL28	ribosomal protein L28	HGNC:10330	19q13.4	-0.3284	-0.7582	-0.5383	0.857	0.1365	0.136	-0.1756	-0.3599	-0.1929
RPL30	RPL30	ribosomal protein L30	HGNC:10333	8q22	-0.1022	0.4631	0.3627	-0.5834	-0.3799	-0.2203	0.01726	0.1566	-0.09292
RPL35	RPL35	ribosomal protein L35	HGNC:10344	9q34.1	-0.1022	0.09724	-0.1074	-0.1645	0.3149	-0.1728	0.3149	-0.05018	-0.1415
RPL35A	RPL35A	ribosomal protein L35a	HGNC:10345	3q29	-0.4409	-0.538	-0.7772	-0.5897	-0.2282	-0.5163	-1.3531	-0.8666	-1.0246
RPL36AL	RPL36AL	ribosomal protein L36a-like	HGNC:10346	14q21	-0.1591	-0.2405	0.5187	0.5728	-0.2692	0.04148	-0.5518	-0.2611	0.4389
RPL5	RPL5	ribosomal protein L5	HGNC:10360	1p22.1	-0.3045	-0.5713	-0.7155	-0.04146	0.1411	-0.09502	-0.1888	-0.7466	-0.08217
RPP30	RPP30	ribonuclease P/MRP 30kDa subunit	HGNC:17688	10q23.32-q23.33	-0.5644	-0.4354	-0.4374	-0.5053	-0.5645	-0.8943	0.1623	-0.9653	-1.396
RPS13	RPS13	ribosomal protein S13	HGNC:10386	11p	-0.1518	-0.4551	-0.1163	-0.02914	0.1193	-0.1375	-0.3477	-0.318	0.01612
RPS15A	RPS15A	ribosomal protein S15a	HGNC:10389	16p12.3	-0.2698	-0.4211	-0.9542	-0.161	-0.5674	-0.7006	-0.6811	-0.6675	-0.2254
RPS16	RPS16	ribosomal protein S16	HGNC:10396	19q13.1	-0.4915	-0.9717	-0.882	0.1322	-1.5225	-0.2007	-1.0631	-0.9275	-0.6081
RPS23	RPS23	ribosomal protein S23	HGNC:10410	5q14.2	-0.5754	-0.7642	-0.3999	-0.2989	-0.3293	-0.5495	-0.1804	-0.177	-0.1681
RPS4X	RPS4X	ribosomal protein S4, X-linked	HGNC:10424	Xq13.1	-1.867	-1.5154	-1.9575	-0.8969	-0.3459	-0.9844	-1.9813	-1.9239	-2.0219
RPS6	RPS6	ribosomal protein S6	HGNC:10429	9p21	-0.4136	-0.6841	-0.5725	-0.5339	-0.3887	-0.5171	-0.305	-0.5868	-0.9794
RPS6KA1	RPS6KA1	ribosomal protein S6 kinase, 90kDa, polypeptide 1	HGNC:10430	1p	-0.3383	0.08936	0.9261	0.5184	-0.468	-0.08278	-0.5318	-0.2853	-0.3893
RPS6KA3	RPS6KA3	ribosomal protein S6 kinase, 90kDa, polypeptide 3	HGNC:10432	Xp22.2-p22.1	-1.0127	-0.9332	-0.6819	-0.1076	0.2291	-0.1831	-0.7803	-0.8776	-1.3403
RPS6KB1	RPS6KB1	ribosomal protein S6 kinase, 70kDa, polypeptide 1	HGNC:10436	17q23.1	0.4168	0.3861	-0.2703	-0.05959	-0.5065	-0.04923	0.7547	0.9394	0.4464
RPS8	RPS8	ribosomal protein S8	HGNC:10441	1p34.1-p32	-0.2305	-0.8003	-0.7734	-0.3108	-0.8839	-0.2369	-0.4409	-0.6054	-0.5276
RPS9	RPS9	ribosomal protein S9	HGNC:10442	19q13.4	-0.1022	0.2518	0.1876	-0.436	-0.5568	-0.3915	-0.1339	-0.8462	-0.6741
RQCD1	RQCD1	RCD1 required for cell differentiation1 homolog (S. pombe)	HGNC:10445	2q35	-0.7696	-0.927	-0.1354	-0.687	-0.4218	-0.459	-0.5836	-0.5681	-0.9607
RRAGA	RRAGA	Ras-related GTP binding A	HGNC:16963	9p21.3	-0.5045	-0.2316	-0.03535	0.03222	-0.3077	0.08018	-0.5787	-0.5196	-0.6143
RRAGB	RRAGB	Ras-related GTP binding B	HGNC:19901	Xp11.21	0.9136	0.8968	0.183	0.2374	0.1023	0.2987	0.02116	-0.196	-0.6354
RRAS2	RRAS2	related RAS viral (r-ras) oncogene homolog 2	HGNC:17271	11p15.2	-0.5184	-0.6259	-0.4531	-0.4508	-0.3419	-0.3402	0.1353	-0.06122	-0.9168
RREB1	RREB1	ras responsive element binding protein 1	HGNC:10449	6p25	0.5491	-0.003895	0.2579	0.4917	0.2109	0.4744	0.4261	0.349	-0.4925
RRM2	RRM2	ribonucleotide reductase M2	HGNC:10452	2p25-p24	-1.3698	-1.3021	-1.5107	-1.4405	-0.9757	-0.6747	-0.9249	-0.9962	-0.3613
RRS1	RRS1	RRS1 ribosome biogenesis regulator homolog (S. cerevisiae)	HGNC:17083	8q13.1	-0.1026	-0.2342	-0.6695	-0.5577	-0.1313	-0.5192	-0.2146	-0.1501	-0.4449
RTN1	RTN1	reticulon 1	HGNC:10467	14q21-q22	-0.9973	-0.9395	-0.1867	-0.754	-0.02547	-0.1312	-0.4294	-0.5809	0.4277
RTN3	RTN3	reticulon 3	HGNC:10469	11q13	0.172	0.006439	0.4843	0.01022	-0.3485	0.2588	0.02951	0.01399	-0.2376
RUNX1	RUNX1	runt-related transcription factor 1	HGNC:10471	21q22.3	-0.06053	-0.3947	-0.2613	0.07234	-0.03787	-0.1648	0.3455	-0.2298	-0.8666
RUNX2	RUNX2	runt-related transcription factor 2	HGNC:10472	6p21	0.8762	0.619	0.8213	-0.04775	-0.4409	-0.2709	0.8978	1.115	1.2002
RXRB	RXRB	retinoid X receptor, beta	HGNC:10478	6p21.3	-0.2086	-0.192	-0.3205	0.04606	0.2994	0.1719	0.1769	-0.1654	0.2481
RXRG	RXRG	retinoid X receptor, gamma	HGNC:10479	1q22-q23	-1.1665	-0.1465	-0.2125	-0.1897	-0.05423	-0.122	-0.1408	0.1055	-0.3412
RYK	RYK	receptor-like tyrosine kinase	HGNC:10481	3q22.1	-0.5281	-0.5533	-0.4384	-0.2621	-0.03453	-0.2193	-0.7019	-0.501	0.06765
RYR1	RYR1	ryanodine receptor 1 (skeletal)	HGNC:10483	19q13.1	1.0782	0.8983	0.2744	0.6182	0.2504	-0.02659	0.9834	0.3718	0.1244
RYR2	RYR2	ryanodine receptor 2 (cardiac)	HGNC:10484	1q43	0.2979	0.2229	0.08423	-0.5364	-0.5334	-0.2635	-0.2501	0.198	0.8055
S100A1	S100A1	S100 calcium binding protein A1	HGNC:10486	1q21	1.1587	0.4022	0.1565	0.3009	-0.06678	-0.07273	0.6435	0.8912	-0.2155
S100A10	S100A10	S100 calcium binding protein A10	HGNC:10487	1q21	1.5439	1.1382	1.4107	-0.5416	-0.536	-0.6327	1.4706	1.5866	1.8046
S100A11	S100A11	S100 calcium binding protein A11	HGNC:10488	1q21	-0.1022	0.7814	0.6952	0.3606	0.3971	0.4497	0.4736	0.6568	0.6081
S100A12	S100A12	S100 calcium binding protein A12	HGNC:10489	1q21	0.7628	0.4595	0.1514	0.01352	0.07197	0.3355	-0.1669	-0.02388	-0.01817
S100A13	S100A13	S100 calcium binding protein A13	HGNC:10490	1q21	1.3583	0.9305	1.3107	0.2457	0.2756	0.2428	0.285	0.476	1.2644
S100A2	S100A2	S100 calcium binding protein A2	HGNC:10492	1q21	1.5745	0.8333	0.9116	-0.006129	0.04667	0.2579	0.2342	1.0242	-0.08204
S100A8	S100A8	S100 calcium binding protein A8	HGNC:10498	1q12-q22	-0.06576	-0.1876	-0.3728	-0.4482	0.2368	0.05059	-0.5036	-0.296	1.3379
SAFB2	SAFB2	scaffold attachment factor B2	HGNC:21605	19p13.3	-0.6866	-0.2987	-0.4114	0.007312	0.2045	-0.2078	-0.03385	-0.3834	0.9281
SALL2	SALL2	spalt-like transcription factor 2	HGNC:10526	14q11.1-q12.1	-0.9686	-0.8281	-0.6208	0.003701	-0.06436	0.9617	-0.3061	0.07922	-0.9473
SAP18	SAP18	Sin3A-associated protein, 18kDa	HGNC:10530	13q12.11	-1.2137	0.3326	-0.5873	-0.4989	-0.642	-0.5331	-0.3487	-0.542	-1.4931
SART1	SART1	squamous cell carcinoma antigen recognized by T cells	HGNC:10538	11q13.1	0.017	0.0766	-0.03147	-0.01031	0.317	0.296	-0.5551	-0.1355	0.7861
SART3	SART3	squamous cell carcinoma antigen recognized by T cells 3	HGNC:16860	12q24.11	-0.4893	-1.0906	-0.4178	-0.009432	-0.2594	0.2094	0.1362	-0.371	-0.7669
SATB1	SATB1	SATB homeobox 1	HGNC:10541	3p24.3	0.1147	-0.02868	-0.042	-0.02402	-0.1012	-0.2151	0.1699	0.4987	0.8862
SAV1	SAV1	salvador homolog 1 (Drosophila)	HGNC:17795	14q13-q23	0.06531	-0.1149	0.1157	-0.3525	-0.3974	0.05825	-0.1885	-0.4191	-0.9729
SCAMP1	SCAMP1	secretory carrier membrane protein 1	HGNC:10563	5q14.1	-1.4834	-0.9922	-1.3646	-0.5611	-0.1978	-0.2382	-0.4642	-0.6429	-1.2038
SCAMP2	SCAMP2	secretory carrier membrane protein 2	HGNC:10564	15q23-q25	0.01413	-0.1012	0.05165	0.1415	0.1278	0.2098	0.3138	0.2357	-0.1084
SCAP	SCAP	SREBF chaperone	HGNC:30634	3p21.31	-0.5577	-0.5919	-0.4892	1.0687	-0.01992	-0.3928	0.3176	-0.07641	-0.445
SCARB1	SCARB1	scavenger receptor class B, member 1	HGNC:1664	12q24.32	1.451	0.8371	0.7099	-0.1085	0.1224	0.1056	1.186	1.7795	1.9395
SCARB2	SCARB2	scavenger receptor class B, member 2	HGNC:1665	4q21.1	-0.04611	-0.2226	-0.08942	-0.257	0.2849	0.3646	0.433	0.1599	0.398
SCG2	SCG2	secretogranin II	HGNC:10575	2q35-q36	1.7444	1.0192	1.0413	0.3753	0.387	0.5157	1.1396	0.7415	0.1029
SCNN1A	SCNN1A	sodium channel, non-voltage-gated 1 alpha subunit	HGNC:10599	12p13	-0.9199	-0.7499	-0.6192	0.1423	0.1805	-0.06912	-0.3786	-0.9424	-0.938
SDC1	SDC1	syndecan 1	HGNC:10658	2p24.1	0.06017	3.2644	-0.1183	0.06469	0.2024	0.1689	0.3876	-0.1796	-0.1045
SDCBP	SDCBP	syndecan binding protein (syntenin)	HGNC:10662	8q12.1	0.4807	0.03704	0.2177	-0.698	-0.1472	-0.6928	0.3389	-0.6528	-1.0882
SDF2	SDF2	stromal cell-derived factor 2	HGNC:10675	17q11.2	-0.4116	-0.6718	-0.07883	-0.245	-0.3792	-0.03137	0.1423	-0.4031	-0.3206
SDHA	SDHA	succinate dehydrogenase complex, subunit A, flavoprotein (Fp)	HGNC:10680	5p15	-0.7929	-0.7786	-0.7359	-0.1775	-0.5564	0.08125	-0.07634	-1.3323	-1.3148
SDHB	SDHB	succinate dehydrogenase complex, subunit B, iron sulfur (Ip)	HGNC:10681	1p36.1-p35	0.3774	0.2033	0.4729	-1.0749	-0.8474	-0.5702	0.2932	0.2514	-0.08141
SDHC	SDHC	succinate dehydrogenase complex, subunit C, integral membrane protein, 15kDa	HGNC:10682	1q23.3	0.05093	-0.008128	0.02743	-0.4015	0.005211	0.1048	0.1138	0.1417	0.4255
SEC23A	SEC23A	Sec23 homolog A (S. cerevisiae)	HGNC:10701	14q21.1	0.3186	0.4081	0.3722	0.006247	0.1908	0.4076	-0.1843	-0.14	0.3892
SEC23B	SEC23B	Sec23 homolog B (S. cerevisiae)	HGNC:10702	20p11.23	0.01561	-0.189	-0.3292	0.4566	-0.0853	-0.3547	-0.07708	-0.36	-0.6982
SEC24C	SEC24C	SEC24 family member C	HGNC:10705	10q22	-0.7284	-0.7962	-0.8032	-0.1658	0.08038	0.3142	-0.121	0.06106	0.4111
SEC61B	SEC61B	Sec61 beta subunit	HGNC:16993	9q22.32-q31.3	0.3952	0.3111	-0.04012	0.3079	0.282	0.2728	0.1896	0.06565	0.4739
SELENBP1	SELENBP1	selenium binding protein 1	HGNC:10719	1q21.3	-0.04825	0.01951	0.09623	0.8214	1.9915	0.4296	0.8481	0.6145	0.3798
SEMA3A	SEMA3A	sema domain, immunoglobulin domain (Ig), short basic domain, secreted, (semaphorin) 3A	HGNC:10723	7p12.1	-0.1602	-0.1286	-0.3102	-0.7684	0.0349	0.04627	-1.3007	-0.2895	-0.4874
SEMA3C	SEMA3C	sema domain, immunoglobulin domain (Ig), short basic domain, secreted, (semaphorin) 3C	HGNC:10725	7q21-q31	-0.9381	-0.1559	-0.1074	-0.2206	-0.2494	-0.184	0.03111	-0.2965	-0.6459
SEMA3F	SEMA3F	sema domain, immunoglobulin domain (Ig), short basic domain, secreted, (semaphorin) 3F	HGNC:10728	3p21.3	-0.3014	0.5742	0.03532	0.2963	0.232	0.1702	-0.1153	0.2872	0.04802
SEMA5A	SEMA5A	sema domain, seven thrombospondin repeats (type 1 and type 1-like), transmembrane domain (TM) and short cytoplasmic domain, (semaphorin) 5A	HGNC:10736	5p15.2	-0.1382	-0.5508	0.4085	-0.05039	-0.3579	-0.1588	0.7817	0.1495	-0.644
SEPHS1	SEPHS1	selenophosphate synthetase 1	HGNC:19685	10p14	-0.2519	-0.1196	-0.4067	-0.8583	-0.6546	-0.7319	0.03251	-0.1215	-0.0244
SEPP1	SEPP1	selenoprotein P, plasma, 1	HGNC:10751	5q31	0.4077	0.3378	0.217	0.4821	-0.05206	0.08781	1.0314	0.5618	0.6905
SEPW1	SEPW1	selenoprotein W, 1	HGNC:10752	19q13.33	1.0227	0.7275	0.5727	0.05773	0.4182	0.2524	1.6591	1.3161	1.7797
SERPINA3	SERPINA3	serpin peptidase inhibitor, clade A (alpha-1 antiproteinase, antitrypsin), member 3	HGNC:16	14q32.1	0.3037	0.2908	-0.06103	0.3335	-0.05891	0.008513	-0.1981	-0.2083	-0.4835
SERPINA6	SERPINA6	serpin peptidase inhibitor, clade A (alpha-1 antiproteinase, antitrypsin), member 6	HGNC:1540	14q32.13	0.8302	0.7312	0.1079	-0.199	-0.2258	-0.5355	0.06867	0.1251	-0.3238
SERPINB1	SERPINB1	serpin peptidase inhibitor, clade B (ovalbumin), member 1	HGNC:3311	6p25.2	-1.3406	-0.4845	-1.4661	-0.3867	-0.8426	-0.781	-1.1374	-1.7786	-2.2956
SERPINB2	SERPINB2	serpin peptidase inhibitor, clade B (ovalbumin), member 2	HGNC:8584	18q21.3	-1.6255	-0.7934	-1.6581	-0.9139	-0.8278	-0.8144	-1.1007	-1.2903	-0.4654
SERPINB8	SERPINB8	serpin peptidase inhibitor, clade B (ovalbumin), member 8	HGNC:8952	18q22.1	1.6151	1.2798	-0.1941	0.2014	0.598	0.3574	0.03607	0.9092	0.4639
SERPINB9	SERPINB9	serpin peptidase inhibitor, clade B (ovalbumin), member 9	HGNC:8955	6p25.2	0.7731	0.3879	0.5156	-0.1607	-0.2522	-0.001213	0.3607	0.3639	0.6724
SERPIND1	SERPIND1	serpin peptidase inhibitor, clade D (heparin cofactor), member 1	HGNC:4838	22q11.21	0.3001	0.2474	0.3695	0.5152	-0.07832	0.0789	0.05607	0.2423	-0.09738
SERPINE1	SERPINE1	serpin peptidase inhibitor, clade E (nexin, plasminogen activator inhibitor type 1), member 1	HGNC:8583	7q22.1	0.7871	0.01246	0.8771	1.1518	0.3954	0.109	0.9551	0.09122	0.3701
SERPINE2	SERPINE2	serpin peptidase inhibitor, clade E (nexin, plasminogen activator inhibitor type 1), member 2	HGNC:8951	2q36.1	0.5258	0.2203	0.2028	0.2736	-0.1175	0.2235	0.7415	0.453	0.3515
SERPINF2	SERPINF2	serpin peptidase inhibitor, clade F (alpha-2 antiplasmin, pigment epithelium derived factor), member 2	HGNC:9075	17p13.3	-0.07772	-0.2627	0.5473	0.07118	0.04629	0.1769	0.06391	-0.2122	-0.4924
SERPING1	SERPING1	serpin peptidase inhibitor, clade G (C1 inhibitor), member 1	HGNC:1228	11q12.1	0.573	0.5525	0.3357	-0.1714	-0.08932	0.1876	-0.3331	0.5257	0.5128
SERPINH1	SERPINH1	serpin peptidase inhibitor, clade H (heat shock protein 47), member 1, (collagen binding protein 1)	HGNC:1546	11q13.5	-1.5101	-1.159	-0.9891	-0.6163	-0.4497	-0.4185	-0.6294	-1.145	-1.0244
SERPINI1	SERPINI1	serpin peptidase inhibitor, clade I (neuroserpin), member 1	HGNC:8943	3q26.1	0.6923	0.7958	0.5299	0.5344	0.1346	-0.08177	0.873	0.793	0.155
SET	SET	SET nuclear oncogene	HGNC:10760	9q34	-1.1547	-1.411	-1.0072	-0.7474	-0.596	-0.7441	-1.3496	-1.2302	-1.9584
SETDB1	SETDB1	SET domain, bifurcated 1	HGNC:10761	1q21	-0.5456	-0.06301	-0.264	0.3303	0.05175	0.1368	0.2915	0.1602	-0.7398
SF1	SF1	splicing factor 1	HGNC:12950	11q13	0.7901	0.6684	0.3998	0.6923	1.2591	0.4381	1.353	1.1262	1.0686
SF3A1	SF3A1	splicing factor 3a, subunit 1, 120kDa	HGNC:10765	22q12.2	1.083	0.7449	1.1719	0.3674	-0.2474	0.5485	0.7769	0.8049	0.278
SF3B2	SF3B2	splicing factor 3b, subunit 2, 145kDa	HGNC:10769	11q13	0.2653	-0.0902	0.3969	-0.07779	-0.6936	-0.1814	0.8881	0.5177	-0.2821
SF3B3	SF3B3	splicing factor 3b, subunit 3, 130kDa	HGNC:10770	16q22	0.4661	-0.04653	0.4399	-0.5741	-0.2294	-0.06574	0.8945	0.1068	-0.3737
SF3B4	SF3B4	splicing factor 3b, subunit 4, 49kDa	HGNC:10771	1q21.2	1.8749	1.5677	1.724	-0.2726	-0.233	-0.06819	1.5741	1.8815	1.6341
SFRP4	SFRP4	secreted frizzled-related protein 4	HGNC:10778	7p14.1	0.3443	0.09579	0.08218	-0.195	0.1036	-0.2636	0.7746	0.1293	0.2939
SGCA	SGCA	sarcoglycan, alpha (50kDa dystrophin-associated glycoprotein)	HGNC:10805	17q21	0.7978	0.5072	0.5742	0.5897	0.1173	-0.1161	0.8452	0.2802	-0.1411
SGCB	SGCB	sarcoglycan, beta (43kDa dystrophin-associated glycoprotein)	HGNC:10806	4q12	0.2314	0.3112	0.2021	0.02714	0.1128	-0.23	0.5775	0.5758	0.3331
SGCD	SGCD	sarcoglycan, delta (35kDa dystrophin-associated glycoprotein)	HGNC:10807	5q33-q34	0.3421	0.02311	-0.03162	0.2049	0.5296	0.353	-0.4452	-0.05746	0.4494
SH3GL2	SH3GL2	SH3-domain GRB2-like 2	HGNC:10831	9p22	-0.1867	0.09059	-0.288	-0.2353	0.3557	-0.267	0.2057	-0.09573	0.2053
SHC3	SHC3	SHC (Src homology 2 domain containing) transforming protein 3	HGNC:18181	9q22.1	-0.187	-0.3148	-0.4418	0.3579	-0.2669	-0.02711	0.3889	-0.08477	-0.6343
SHFM1	SHFM1	split hand/foot malformation (ectrodactyly) type 1	HGNC:10845	7q21.3	0.4443	0.4489	0.4005	-0.04774	0.1411	0.05071	0.6124	1.1175	1.1541
SHMT2	SHMT2	serine hydroxymethyltransferase 2 (mitochondrial)	HGNC:10852	12q12-q14	-0.8564	-0.9291	-0.3777	-0.3373	-0.2866	-0.146	-0.6174	-0.9941	-0.6053
SIAH1	SIAH1	siah E3 ubiquitin protein ligase 1	HGNC:10857	16q12.1	0.5523	-0.1257	0.171	-0.4095	0.2419	0.08716	-0.4833	-0.3717	-0.6901
SIAH2	SIAH2	siah E3 ubiquitin protein ligase 2	HGNC:10858	3q25	1.3526	0.72	1.2989	0.3745	0.3238	0.3045	0.9693	0.8531	-0.1647
SIGLEC5	SIGLEC5	sialic acid binding Ig-like lectin 5	HGNC:10874	19q13.41	0.64	0.6458	0.2728	-0.0122	-0.1904	-0.1629	-1.1785	0.3321	0.3402
SIPA1	SIPA1	signal-induced proliferation-associated 1	HGNC:10885	11q13.3	1.3143	1.1322	0.8104	0.6626	0.1826	0.2427	0.8971	0.1165	-0.2667
SLBP	SLBP	stem-loop binding protein	HGNC:10904	4p16.3	0.4485	0.3373	0.7569	0.4932	0.3123	0.6814	-0.0262	-0.05743	-0.8429
SLC10A1	SLC10A1	solute carrier family 10 (sodium/bile acid cotransporter), member 1	HGNC:10905	14q24.2	0.4317	0.7949	-0.1144	-0.264	0.03426	-0.3271	-0.6345	-0.5897	-0.8967
SLC12A2	SLC12A2	solute carrier family 12 (sodium/potassium/chloride transporter), member 2	HGNC:10911	5q23.3	-1.7969	-1.5365	-1.1978	-0.9915	-1.3316	-1.0704	-1.1138	-1.5127	-1.3906
SLC12A4	SLC12A4	solute carrier family 12 (potassium/chloride transporter), member 4	HGNC:10913	16q22.1	-1.0896	-0.8508	-0.7922	0.205	0.293	-0.4556	-0.3626	-0.7724	-0.2476
SLC13A3	SLC13A3	solute carrier family 13 (sodium-dependent dicarboxylate transporter), member 3	HGNC:14430	20q13.12	0.5672	0.1998	0.4383	-0.2498	0.03643	-0.06352	0.5664	0.4483	0.176
SLC15A2	SLC15A2	solute carrier family 15 (oligopeptide transporter), member 2	HGNC:10921	3q21.1	0.8144	0.03928	-0.02556	0.2325	-0.04048	-0.123	0.423	0.2747	-0.1205
SLC16A1	SLC16A1	solute carrier family 16 (monocarboxylate transporter), member 1	HGNC:10922	1p12	0.2772	0.5203	0.9015	0.1283	0.4277	0.6049	-0.2253	-0.309	-0.5697
SLC16A2	SLC16A2	solute carrier family 16, member 2 (thyroid hormone transporter)	HGNC:10923	Xq13.2	1.8061	1.0414	1.8765	1.2801	0.4228	0.5369	1.9582	0.9458	0.1363
SLC16A3	SLC16A3	solute carrier family 16 (monocarboxylate transporter), member 3	HGNC:10924	17q25.3	-2.0104	-1.8079	-1.5752	1.0214	0.7635	0.8872	-1.1504	-0.9517	-1.4624
SLC16A4	SLC16A4	solute carrier family 16, member 4	HGNC:10925	1p13.3	-0.171	0.0469	0.4883	0.4468	0.02754	-0.2921	1.2687	0.2396	0.1179
SLC16A5	SLC16A5	solute carrier family 16 (monocarboxylate transporter), member 5	HGNC:10926	17q25.1	-0.6409	0.07793	-0.4587	0.8981	-0.03476	0.6003	-1.1343	-0.7612	-0.8137
SLC17A1	SLC17A1	solute carrier family 17 (organic anion transporter), member 1	HGNC:10929	6p22.2	0.4728	0.1829	0.2683	0.02325	-0.6965	-0.04937	-0.173	-0.1217	0.09472
SLC17A3	SLC17A3	solute carrier family 17 (organic anion transporter), member 3	HGNC:10931	6p22.2	0.2383	0.3997	-0.04418	-0.2214	0.1661	-0.002699	-0.1324	0.07272	0.9192
SLC1A5	SLC1A5	solute carrier family 1 (neutral amino acid transporter), member 5	HGNC:10943	19q13.32	-2.5602	-2.6764	-2.6416	0.6428	0.3142	0.5392	-1.9071	-2.4995	-2.7008
SLC20A1	SLC20A1	solute carrier family 20 (phosphate transporter), member 1	HGNC:10946	2q13	1.3462	0.7572	1.4902	1.0053	0.4284	0.678	2.4519	2.4468	1.6015
SLC20A2	SLC20A2	solute carrier family 20 (phosphate transporter), member 2	HGNC:10947	8p11.21	-0.4901	-0.51	0.2465	-0.2041	-0.09942	0.393	-0.5121	-0.2298	0.1704
SLC25A1	SLC25A1	solute carrier family 25 (mitochondrial carrier; citrate transporter), member 1	HGNC:10979	22q11	-0.3978	-0.1624	-0.08999	-0.3197	0.1916	-0.1033	-1.0017	-0.1634	0.4003
SLC25A11	SLC25A11	solute carrier family 25 (mitochondrial carrier; oxoglutarate carrier), member 11	HGNC:10981	17p13.3	-0.9138	-0.5597	-0.4706	-0.3441	-0.4959	-0.5862	0.4108	0.01858	-0.3655
SLC25A16	SLC25A16	solute carrier family 25 (mitochondrial carrier; Graves disease autoantigen), member 16	HGNC:10986	10q21.3-q22.1	1.8815	1.1317	0.6025	1.0715	1.0842	1.0919	1.8211	1.7769	1.4533
SLC25A17	SLC25A17	solute carrier family 25 (mitochondrial carrier; peroxisomal membrane protein, 34kDa), member 17	HGNC:10987	22q13.2	-0.7461	-0.1725	-0.4667	-0.2572	0.02236	-0.1792	-0.4579	-0.6379	-0.2593
SLC25A4	SLC25A4	solute carrier family 25 (mitochondrial carrier; adenine nucleotide translocator), member 4	HGNC:10990	4q35	0.09945	0.0378	-0.1455	-0.3623	-0.3417	-0.3291	-0.2854	-0.368	-0.4305
SLC25A5	SLC25A5	solute carrier family 25 (mitochondrial carrier; adenine nucleotide translocator), member 5	HGNC:10991	Xq24	-0.7625	-0.9533	-1.0537	-0.9479	-0.8779	-1.0156	-1.299	-1.1902	-1.177
SLC25A6	SLC25A6	solute carrier family 25 (mitochondrial carrier; adenine nucleotide translocator), member 6	HGNC:10992	Xp22.32 and Yp11.3	-1.642	-1.4404	-1.2422	0.02995	-0.1345	0.02305	-1.3388	-1.6866	-1.4398
SLC29A1	SLC29A1	solute carrier family 29 (equilibrative nucleoside transporter), member 1	HGNC:11003	6p21.1	-0.01014	-0.1027	0.1054	0.1498	0.03547	-0.2176	-1.211	0.0549	0.3427
[truncated: 1,131 more rows]

## Sheet: ST5
Supplementary Table 5. CMAP correlations of gene expression changes induced by CCT068127.
rank	cmap name	mean	n	enrichment	p	specificity	percent non-null	Target
1	0175029-0000	0.796	6	0.947	<0.00004	0.0118	100	CDK
2	daunorubicin	0.769	4	0.945	<0.00004	0.0303	100	DNA/TopoII
3	vorinostat	0.806	12	0.892	<0.00004	0.0603	100	HDAC
4	trichostatin A	0.725	182	0.717	<0.00004	0.0569	96	HDAC
5	LY-294002	0.505	61	0.507	<0.00004	0.0537	83	PI3K
6	camptothecin	0.832	3	0.971	4e-05	0.1205	100	TopoI
7	thioridazine	0.403	20	0.533	4e-05	0.2055	75
8	tanespimycin	0.323	62	0.277	4e-05	0.4508	61	HSP90
9	valproic acid	0.359	57	0.296	0.0001	0.0526	63	HDAC
10	Prestwick-1103	-0.654	4	-0.9	0.00016	0	100
11	betonicine	-0.376	6	-0.786	0.00018	0	66
12	luteolin	0.726	4	0.882	0.00028	0.0146	100
13	repaglinide	0.677	4	0.878	0.0003	0	100
14	sirolimus	0.371	44	0.308	0.0003	0.3132	61	MTOR
15	alsterpaullone	0.806	3	0.936	0.00044	0.0581	100	CDK
16	Prestwick-857	-0.505	4	-0.883	0.00046	0	100
17	phenoxybenzamine	0.707	4	0.862	0.0005	0.2277	100
18	oxybenzone	-0.529	4	-0.873	0.00056	0.0141	100
19	Prestwick-675	-0.546	4	-0.869	0.00058	0.0412	100
20	trifluoperazine	0.457	16	0.475	0.0007	0.25	75
21	prochlorperazine	0.449	16	0.46	0.0011	0.1796	81
22	proscillaridin	0.713	3	0.921	0.00112	0.0545	100
23	chlortalidone	-0.463	4	-0.84	0.00117	0	75
24	rifabutin	0.716	3	0.913	0.00138	0.0469	100
25	cloperastine	0.566	6	0.717	0.00145	0.0052	100
26	alprostadil	-0.478	7	-0.639	0.00246	0.016	71
27	trazodone	0.734	3	0.891	0.00248	0.0224	100
28	laudanosine	-0.335	4	-0.797	0.00334	0	50
29	11-deoxy-16,16-dimethylprostaglandin E2	-0.275	4	-0.794	0.00362	0	50
30	foliosidine	-0.246	6	-0.667	0.00375	0.0163	50
31	ascorbic acid	-0.356	4	-0.784	0.0044	0	75
32	bepridil	0.602	4	0.777	0.00471	0.05	100
33	MS-275	0.752	2	0.948	0.00491	0.0866	100
34	loperamide	0.479	6	0.638	0.00667	0.0758	100
35	rottlerin	0.631	3	0.846	0.00703	0.1088	100
36	withaferin A	0.619	4	0.753	0.00712	0.1368	100
37	dilazep	0.561	5	0.689	0.00725	0.012	80
38	mebendazole	0.584	5	0.684	0.00807	0.1292	100
39	minoxidil	-0.343	5	-0.676	0.00831	0.017	60
40	GW-8510	0.655	4	0.741	0.00859	0.2486	75	CDK

## Sheet: ST6
Supplementary Table 6. CMAP correlations of gene expression changes induced by seliciclib.
rank	cmap name	mean	n	enrichment	p	specificity	percent non-null	Target
1	GW-8510	0.924	4	0.989	0	0.0387	100	CDK
2	daunorubicin	0.807	4	0.979	0	0.0202	100	DNA/TopoII
3	0175029-0000	0.836	6	0.957	0	0.0118	100	CDK
4	vorinostat	0.738	12	0.834	0	0.0955	91	HDAC
5	trichostatin A	0.659	182	0.735	0	0.0474	89	HDAC
6	LY-294002	0.41	61	0.42	0	0.094	60	PI3K
7	alsterpaullone	0.922	3	0.991	2e-05	0.0407	100	CDK
8	camptothecin	0.884	3	0.99	2e-05	0.0938	100	TopoI
9	Prestwick-675	-0.649	4	-0.927	2e-05	0.0052	100	NA
10	15-delta prostaglandin J2	0.49	15	0.577	4e-05	0.1229	80
11	fluphenazine	0.388	18	0.461	0.00042	0.1658	61
12	proscillaridin	0.67	3	0.935	0.00044	0.0495	100
13	withaferin A	0.605	4	0.854	0.00062	0.0895	100
14	digoxin	0.669	4	0.854	0.00064	0.0374	100
15	lanatoside C	0.546	6	0.73	0.00103	0.1101	83
16	MS-275	0.765	2	0.974	0.00109	0.0433	100
17	hycanthone	0.63	4	0.829	0.00129	0.057	100
18	azacitidine	0.759	3	0.908	0.00166	0.0577	100
19	helveticoside	0.509	6	0.709	0.00171	0.1149	83
20	terfenadine	0.611	3	0.903	0.00182	0.0788	100
21	naftifine	-0.393	4	-0.822	0.00189	0	50
22	laudanosine	-0.369	4	-0.812	0.00249	0	50
23	harmol	0.5	4	0.792	0.00366	0.0155	100
24	cefadroxil	0.497	4	0.787	0.004	0	100
25	monastrol	0.391	8	0.572	0.00511	0.0125	62
26	cimetidine	0.359	5	0.703	0.00545	0.0057	80
27	thapsigargin	-0.553	3	-0.861	0.00547	0.1032	66
28	digitoxigenin	0.573	4	0.768	0.00557	0.0952	75
29	wortmannin	0.357	18	0.391	0.00565	0.3032	61
30	menadione	0.663	2	0.942	0.0065	0.08	100
31	trifluoperazine	0.331	16	0.403	0.00696	0.4183	56
32	mepacrine	0.672	2	0.938	0.00734	0.0208	100
33	ouabain	0.599	4	0.742	0.00847	0.1061	75
34	mefexamide	0.283	4	0.74	0.00869	0	50
35	napelline	-0.226	4	-0.743	0.00871	0.0113	50
36	perphenazine	0.35	5	0.677	0.00897	0.1134	60
37	acacetin	0.396	6	0.622	0.00898	0.0153	66
38	thioridazine	0.269	20	0.357	0.00909	0.589	55
39	ciprofloxacin	-0.408	5	-0.669	0.00933	0.0109	60
40	dosulepin	0.407	4	0.729	0.01076	0.0205	75
